# Supplementary material for: catena-Poly[[diaqua­cadmium(II)]bis­(μ-2,2-dimethyl­butane­dioato-κ4 O,O′:O′′,O′′′)[diaqua­cadmium(II)]-μ-1,4-bis­(3-pyridylmeth­yl)piperazine-κ2 N 3:N 3′]
Source: Acta Crystallogr Sect E Struct Rep Online. 2010 May 26;66(Pt 6):m708. doi: 10.1107/S1600536810018799 (PMC2979442; doi:10.1107/S1600536810018799)
Supplement: Supplementary file 1 [file e-66-0m708-sup1.cif]

##############################################################################
###                                                                        ###
###        Electronic paper (Acta Crystallographica Section E)             ###
###                                                                        ###
##############################################################################
#                                                                            #
# This CIF contains the data in a paper accepted for publication in Acta     #
# Crystallographica Section E. It conforms to the requirements of Notes      #
# for Authors for Section E, and has been peer reviewed under the auspices   #
# of the IUCr Commission on Journals.                                        #
#                                                                            #
# Full details of the Crystallographic Information File format               #
# are given in the paper "The Crystallographic Information File (CIF):       #
# a New Standard Archive File for Crystallography" by S. R. Hall, F. H.      #
# Allen and I. D. Brown [Acta Cryst. (1991), A47, 655-685].                  #
#                                                                            #
# The current version of the core CIF dictionary is obtainable from          #
# ftp://ftp.iucr.org/pub/cif_core.dic. The current version number is 2.4.    #
#                                                                            #
# Software is freely available for graphical display of the structure(s) in  #
# this CIF.  For information consult the CIF home page http://www.iucr.org/  #
# cif/home.html                                                              #
#                                                                            #
# This file may be used for bona fide research purposes within the           #
# scientific community so long as proper attribution is given to the journal # 
# article from which it was obtained.                                        #
#                                                                            #
##############################################################################
                                             
data_I
_audit_creation_method     SHELXL-97
_chemical_name_systematic
;
<i>catena</i>-Poly[[diaquacadmium(II)]bis(\m-2,2-dimethylbutanedioato-
\k^4^<i>O</i>,<i>O</i>':<i>O</i>'',<i>O</i>''')[diaquacadmium(II)]-\m-
1,4-bis(3-pyridylmethyl)piperazine-\k^2^<i>N</i>^3^:<i>N</i>^3'^]
;
_chemical_name_common     ?
_chemical_formula_moiety     'C14 H22 Cd N2 O6'
_chemical_formula_sum     'C14 H22 Cd N2 O6'
_chemical_formula_iupac     '[Cd2 (C6 H8 O4)2 (C16 H20 N4) (H2 O)4]'
_chemical_formula_weight     426.74
_chemical_melting_point     ?
_symmetry_cell_setting     triclinic
_symmetry_space_group_name_H-M     'P -1'
_symmetry_space_group_name_Hall     '-P 1'
loop_
    _symmetry_equiv_pos_as_xyz
    'x, y, z'
    '-x, -y, -z'
_cell_length_a     9.275(3)
_cell_length_b     10.378(3)
_cell_length_c     10.625(5)
_cell_angle_alpha     114.461(3)
_cell_angle_beta     101.274(3)
_cell_angle_gamma     106.687(2)
_cell_volume     831.6(5)
_cell_formula_units_Z     2
_cell_measurement_reflns_used     12027
_cell_measurement_theta_min     2.26
_cell_measurement_theta_max     25.35
_cell_measurement_temperature     173(2)
_exptl_crystal_description     block
_exptl_crystal_colour     colourless
_exptl_crystal_size_max     0.26
_exptl_crystal_size_mid     0.18
_exptl_crystal_size_min     0.13
_exptl_crystal_density_diffrn     1.704
_exptl_crystal_density_meas     ?
_exptl_crystal_density_method     'not measured'
_exptl_crystal_F_000     432
_exptl_absorpt_coefficient_mu     1.344
_exptl_absorpt_correction_type     multi-scan
_exptl_absorpt_process_details     '(SADABS; Sheldrick, 1996)'
_exptl_absorpt_correction_T_min     0.7230
_exptl_absorpt_correction_T_max     0.8404
_exptl_special_details
;
The largest peak of 0.645 e^-^ \%A^3^ was located 0.90 \%A from Cd1. The largest
hole of -1.065 e^-^ \%A^3^ was located 0.94 \%A from Cd1.
;
_diffrn_ambient_temperature     173(2)
_diffrn_radiation_type     MoK\a
_diffrn_radiation_wavelength     0.71073
_diffrn_radiation_source     'fine-focus sealed tube'
_diffrn_radiation_monochromator     graphite
_diffrn_measurement_device_type     'Bruker APEXII'
_diffrn_measurement_method     \w-\f
_diffrn_detector_area_resol_mean     ?
_diffrn_reflns_number     12027
_diffrn_reflns_av_R_equivalents     0.0576
_diffrn_reflns_av_sigmaI/netI     0.0488
_diffrn_reflns_theta_min     2.26
_diffrn_reflns_theta_max     25.35
_diffrn_reflns_theta_full     25.00
_diffrn_measured_fraction_theta_max     0.998
_diffrn_measured_fraction_theta_full     1.000
_diffrn_reflns_limit_h_min     -11
_diffrn_reflns_limit_h_max     11
_diffrn_reflns_limit_k_min     -12
_diffrn_reflns_limit_k_max     12
_diffrn_reflns_limit_l_min     -12
_diffrn_reflns_limit_l_max     12
_diffrn_standards_number     0
_diffrn_standards_interval_count     0
_diffrn_standards_interval_time     ?
_diffrn_standards_decay_%     '< 1'
_refine_special_details
;
Refinement of <i>F</i>^2^ against ALL reflections. The weighted <i>R</i>-factor
wR and goodness of fit <i>S</i> are based on <i>F</i>^2^, conventional
<i>R</i>-factors <i>R</i> are based on <i>F</i>, with <i>F</i> set to zero for
negative <i>F</i>^2^. The threshold expression of <i>F</i>^2^ >
\s(<i>F</i>^2^) is used only for calculating <i>R</i>-factors(gt) etc. and is
not relevant to the choice of reflections for refinement. <i>R</i>-factors
based on <i>F</i>^2^ are statistically about twice as large as those based on
<i>F</i>, and <i>R</i>- factors based on ALL data will be even larger.
;
_reflns_number_total     3047
_reflns_number_gt     2909
_reflns_threshold_expression     I>2\s(I)
_refine_ls_structure_factor_coef     Fsqd
_refine_ls_matrix_type     full
_refine_ls_R_factor_all     0.0360
_refine_ls_R_factor_gt     0.0352
_refine_ls_wR_factor_gt     0.0978
_refine_ls_wR_factor_ref     0.0985
_refine_ls_goodness_of_fit_ref     1.159
_refine_ls_restrained_S_all     1.159
_refine_ls_number_reflns     3047
_refine_ls_number_parameters     222
_refine_ls_number_restraints     6
_refine_ls_hydrogen_treatment     mixed
_refine_ls_weighting_scheme     calc
_refine_ls_weighting_details
         'calc w=1/[\s^2^(Fo^2^)+(0.0539P)^2^+0.0373P] where P=(Fo^2^+2Fc^2^)/3'
_atom_sites_solution_hydrogens     geom
_atom_sites_solution_primary     direct
_atom_sites_solution_secondary     difmap
_refine_ls_shift/su_max     0.000
_refine_ls_shift/su_mean     0.000
_refine_diff_density_max     0.645
_refine_diff_density_min     -1.065
_refine_ls_extinction_method     none
_refine_ls_extinction_coef     ?
loop_
    _atom_type_symbol
    _atom_type_description
    _atom_type_scat_dispersion_real
    _atom_type_scat_dispersion_imag
    _atom_type_scat_source
    'C' 'C' 0.0033 0.0016
                         'International Tables Vol C Tables 4.2.6.8 and 6.1.1.4'
    'H' 'H' 0.0000 0.0000
                         'International Tables Vol C Tables 4.2.6.8 and 6.1.1.4'
    'N' 'N' 0.0061 0.0033
                         'International Tables Vol C Tables 4.2.6.8 and 6.1.1.4'
    'O' 'O' 0.0106 0.0060
                         'International Tables Vol C Tables 4.2.6.8 and 6.1.1.4'
    'Cd' 'Cd' -0.8075 1.2024
                         'International Tables Vol C Tables 4.2.6.8 and 6.1.1.4'
_computing_data_collection     'APEX2 (Bruker, 2006)'
_computing_cell_refinement     'SAINT (Bruker, 2006)'
_computing_data_reduction     'SAINT (Bruker, 2006)'
_computing_structure_solution     'SHELXS97 (Sheldrick, 2008)'
_computing_structure_refinement     'SHELXL97 (Sheldrick, 2008)'
_computing_molecular_graphics
;
<i>CrystalMaker</i> (Palmer, 2007)
;
_computing_publication_material     'SHELXL97 (Sheldrick, 2008)'
loop_
    _atom_site_type_symbol
    _atom_site_label
    _atom_site_fract_x
    _atom_site_fract_y
    _atom_site_fract_z
    _atom_site_U_iso_or_equiv
    _atom_site_adp_type
    _atom_site_calc_flag
    _atom_site_refinement_flags
    _atom_site_occupancy
    _atom_site_disorder_assembly
    _atom_site_disorder_group
    Cd Cd1 0.18482(2) 0.45331(2) 0.36199(2) 0.03562(13) Uani d . 1 . .
    O O1 0.0456(2) 0.6107(3) 0.3511(2) 0.0425(5) Uani d . 1 . .
    O O2 -0.0444(3) 0.3806(3) 0.1510(3) 0.0436(5) Uani d . 1 . .
    O O3 -0.3418(3) 0.5696(3) 0.4297(3) 0.0452(5) Uani d . 1 . .
    O O4 -0.2497(3) 0.3895(3) 0.3798(3) 0.0423(5) Uani d . 1 . .
    O O5 -0.0262(3) 0.2695(3) 0.3722(3) 0.0413(5) Uani d D 1 . .
    H H5C -0.098(4) 0.297(5) 0.346(4) 0.050 Uiso d D 1 . .
    H H5D -0.007(4) 0.295(4) 0.461(2) 0.050 Uiso d D 1 . .
    O O6 0.4016(3) 0.6335(3) 0.3687(3) 0.0389(5) Uani d D 1 . .
    H H6C 0.483(3) 0.611(4) 0.379(4) 0.047 Uiso d D 1 . .
    H H6D 0.430(4) 0.720(3) 0.441(3) 0.047 Uiso d D 1 . .
    N N1 0.2421(3) 0.2552(3) 0.2065(3) 0.0369(5) Uani d . 1 . .
    N N2 0.5008(3) 0.0578(3) 0.3970(3) 0.0367(5) Uani d . 1 . .
    C C1 0.1678(4) 0.1796(4) 0.0587(4) 0.0418(7) Uani d . 1 . .
    H H1 0.0989 0.2150 0.0165 0.050 Uiso calc R 1 . .
    C C2 0.1890(4) 0.0519(4) -0.0333(4) 0.0460(8) Uani d . 1 . .
    H H2 0.1354 0.0005 -0.1376 0.055 Uiso calc R 1 . .
    C C3 0.2875(4) -0.0005(4) 0.0262(4) 0.0435(7) Uani d . 1 . .
    H H3 0.2997 -0.0904 -0.0364 0.052 Uiso calc R 1 . .
    C C4 0.3700(4) 0.0788(4) 0.1793(4) 0.0375(6) Uani d . 1 . .
    C C5 0.3413(4) 0.2057(4) 0.2633(4) 0.0392(7) Uani d . 1 . .
    H H5 0.3956 0.2609 0.3677 0.047 Uiso calc R 1 . .
    C C6 0.4891(4) 0.0317(4) 0.2474(4) 0.0405(7) Uani d . 1 . .
    H H6A 0.4588 -0.0801 0.1810 0.049 Uiso calc R 1 . .
    H H6B 0.5971 0.0900 0.2520 0.049 Uiso calc R 1 . .
    C C7 0.3498(4) -0.0430(4) 0.3945(4) 0.0402(7) Uani d . 1 . .
    H H7A 0.3231 -0.1530 0.3243 0.048 Uiso calc R 1 . .
    H H7B 0.2605 -0.0176 0.3595 0.048 Uiso calc R 1 . .
    C C8 0.6337(4) 0.0216(4) 0.4535(4) 0.0400(7) Uani d . 1 . .
    H H8A 0.7361 0.0906 0.4580 0.048 Uiso calc R 1 . .
    H H8B 0.6126 -0.0871 0.3846 0.048 Uiso calc R 1 . .
    C C9 -0.0570(4) 0.5055(4) 0.2235(3) 0.0373(7) Uani d . 1 . .
    C C10 -0.2056(4) 0.5280(4) 0.1593(4) 0.0390(7) Uani d . 1 . .
    C C11 -0.3507(4) 0.4289(4) 0.1793(3) 0.0400(7) Uani d . 1 . .
    H H11A -0.4454 0.4496 0.1483 0.048 Uiso calc R 1 . .
    H H11B -0.3787 0.3173 0.1142 0.048 Uiso calc R 1 . .
    C C12 -0.3141(3) 0.4641(4) 0.3390(3) 0.0377(7) Uani d . 1 . .
    C C13 -0.2436(4) 0.4650(4) -0.0073(4) 0.0471(8) Uani d . 1 . .
    H H13A -0.3426 0.4721 -0.0503 0.071 Uiso calc R 1 . .
    H H13B -0.2585 0.3561 -0.0552 0.071 Uiso calc R 1 . .
    H H13C -0.1540 0.5264 -0.0228 0.071 Uiso calc R 1 . .
    C C14 -0.1754(4) 0.6995(4) 0.2367(4) 0.0478(8) Uani d . 1 . .
    H H14A -0.0781 0.7601 0.2292 0.072 Uiso calc R 1 . .
    H H14B -0.1607 0.7363 0.3414 0.072 Uiso calc R 1 . .
    H H14C -0.2681 0.7121 0.1892 0.072 Uiso calc R 1 . .
loop_
    _atom_site_aniso_label
    _atom_site_aniso_U_11
    _atom_site_aniso_U_22
    _atom_site_aniso_U_33
    _atom_site_aniso_U_12
    _atom_site_aniso_U_13
    _atom_site_aniso_U_23
    Cd1 0.03706(18) 0.03714(18) 0.03548(19) 0.01797(13) 0.01430(13) 0.01828(14)
    O1 0.0399(12) 0.0476(12) 0.0378(12) 0.0189(10) 0.0107(10) 0.0205(10)
    O2 0.0480(13) 0.0440(12) 0.0446(12) 0.0250(10) 0.0183(10) 0.0223(11)
    O3 0.0475(13) 0.0516(14) 0.0391(12) 0.0263(11) 0.0185(10) 0.0197(11)
    O4 0.0431(12) 0.0469(12) 0.0427(12) 0.0227(10) 0.0174(10) 0.0239(11)
    O5 0.0441(13) 0.0429(13) 0.0388(13) 0.0205(11) 0.0149(11) 0.0205(11)
    O6 0.0414(12) 0.0383(12) 0.0373(13) 0.0188(10) 0.0139(10) 0.0177(11)
    N1 0.0372(13) 0.0380(13) 0.0382(14) 0.0173(11) 0.0150(11) 0.0194(12)
    N2 0.0397(13) 0.0369(13) 0.0395(14) 0.0181(11) 0.0170(11) 0.0215(12)
    C1 0.0429(17) 0.0438(17) 0.0412(17) 0.0193(14) 0.0141(14) 0.0230(15)
    C2 0.0541(19) 0.0447(18) 0.0343(17) 0.0216(15) 0.0125(15) 0.0161(15)
    C3 0.0505(18) 0.0384(16) 0.0423(18) 0.0214(14) 0.0194(15) 0.0175(15)
    C4 0.0427(16) 0.0366(15) 0.0379(16) 0.0167(13) 0.0190(14) 0.0204(13)
    C5 0.0393(16) 0.0405(16) 0.0379(16) 0.0172(13) 0.0135(13) 0.0193(14)
    C6 0.0492(18) 0.0394(16) 0.0417(17) 0.0224(14) 0.0221(14) 0.0226(15)
    C7 0.0386(15) 0.0405(16) 0.0454(17) 0.0177(13) 0.0165(13) 0.0234(15)
    C8 0.0404(16) 0.0403(16) 0.0456(17) 0.0197(13) 0.0181(13) 0.0236(14)
    C9 0.0398(16) 0.0461(17) 0.0380(16) 0.0211(14) 0.0201(14) 0.0264(15)
    C10 0.0426(17) 0.0429(17) 0.0370(17) 0.0206(14) 0.0142(14) 0.0227(15)
    C11 0.0368(16) 0.0447(17) 0.0396(17) 0.0207(14) 0.0114(13) 0.0205(15)
    C12 0.0316(16) 0.0445(18) 0.0385(16) 0.0153(14) 0.0144(13) 0.0217(15)
    C13 0.053(2) 0.058(2) 0.0372(17) 0.0269(17) 0.0162(15) 0.0268(16)
    C14 0.058(2) 0.0441(18) 0.052(2) 0.0275(16) 0.0221(17) 0.0280(16)
_geom_special_details
;
All esds (except the esd in the dihedral angle between two l.s. planes) are
estimated using the full covariance matrix. The cell esds are taken into
account individually in the estimation of esds in distances, angles and
torsion angles; correlations between esds in cell parameters are only used
when they are defined by crystal symmetry. An approximate (isotropic)
treatment of cell esds is used for estimating esds involving l.s. planes.
;
loop_
    _geom_bond_atom_site_label_1
    _geom_bond_atom_site_label_2
    _geom_bond_site_symmetry_2
    _geom_bond_distance
    _geom_bond_publ_flag
    Cd1 O6 . 2.284(2) ?
    Cd1 N1 . 2.323(3) ?
    Cd1 O5 . 2.364(2) ?
    Cd1 O4 2_566 2.374(3) ?
    Cd1 O1 . 2.378(2) ?
    Cd1 O2 . 2.435(2) ?
    Cd1 O3 2_566 2.540(2) ?
    O1 C9 . 1.268(4) ?
    O2 C9 . 1.258(4) ?
    O3 C12 . 1.256(4) ?
    O4 C12 . 1.259(4) ?
    O5 H5C . 0.84(4) ?
    O5 H5D . 0.830(18) ?
    O6 H6C . 0.851(18) ?
    O6 H6D . 0.825(18) ?
    N1 C5 . 1.336(4) ?
    N1 C1 . 1.342(4) ?
    N2 C6 . 1.474(4) ?
    N2 C7 . 1.475(4) ?
    N2 C8 . 1.478(4) ?
    C1 C2 . 1.379(5) ?
    C1 H1 . 0.9500 ?
    C2 C3 . 1.369(5) ?
    C2 H2 . 0.9500 ?
    C3 C4 . 1.397(5) ?
    C3 H3 . 0.9500 ?
    C4 C5 . 1.386(4) ?
    C4 C6 . 1.507(5) ?
    C5 H5 . 0.9500 ?
    C6 H6A . 0.9900 ?
    C6 H6B . 0.9900 ?
    C7 C8 2_656 1.506(4) ?
    C7 H7A . 0.9900 ?
    C7 H7B . 0.9900 ?
    C8 C7 2_656 1.506(4) ?
    C8 H8A . 0.9900 ?
    C8 H8B . 0.9900 ?
    C9 C10 . 1.539(4) ?
    C10 C14 . 1.528(4) ?
    C10 C13 . 1.532(4) ?
    C10 C11 . 1.553(5) ?
    C11 C12 . 1.523(4) ?
    C11 H11A . 0.9900 ?
    C11 H11B . 0.9900 ?
    C13 H13A . 0.9800 ?
    C13 H13B . 0.9800 ?
    C13 H13C . 0.9800 ?
    C14 H14A . 0.9800 ?
    C14 H14B . 0.9800 ?
    C14 H14C . 0.9800 ?
loop_
    _geom_angle_atom_site_label_1
    _geom_angle_atom_site_label_2
    _geom_angle_atom_site_label_3
    _geom_angle_site_symmetry_1
    _geom_angle_site_symmetry_3
    _geom_angle
    _geom_angle_publ_flag
    H14B C14 H14C . . 109.5 ?
    O6 Cd1 N1 . . 90.10(9) ?
    O6 Cd1 O5 . . 175.51(7) ?
    N1 Cd1 O5 . . 90.19(9) ?
    O6 Cd1 O4 . 2_566 90.71(8) ?
    N1 Cd1 O4 . 2_566 138.03(8) ?
    O5 Cd1 O4 . 2_566 86.08(8) ?
    O6 Cd1 O1 . . 86.80(8) ?
    N1 Cd1 O1 . . 140.28(8) ?
    O5 Cd1 O1 . . 95.83(8) ?
    O4 Cd1 O1 2_566 . 81.63(8) ?
    O6 Cd1 O2 . . 106.73(8) ?
    N1 Cd1 O2 . . 88.92(8) ?
    O5 Cd1 O2 . . 77.76(8) ?
    O4 Cd1 O2 2_566 . 130.56(8) ?
    O1 Cd1 O2 . . 54.59(7) ?
    O6 Cd1 O3 . 2_566 95.93(8) ?
    N1 Cd1 O3 . 2_566 85.50(8) ?
    O5 Cd1 O3 . 2_566 79.62(8) ?
    O4 Cd1 O3 2_566 2_566 52.70(8) ?
    O1 Cd1 O3 . 2_566 134.21(7) ?
    O2 Cd1 O3 . 2_566 156.67(9) ?
    O6 Cd1 C9 . . 98.97(9) ?
    N1 Cd1 C9 . . 115.36(9) ?
    O5 Cd1 C9 . . 84.95(9) ?
    O4 Cd1 C9 2_566 . 105.92(9) ?
    O1 Cd1 C9 . . 27.43(8) ?
    O2 Cd1 C9 . . 27.24(8) ?
    O3 Cd1 C9 2_566 . 154.14(8) ?
    C9 O1 Cd1 . . 92.76(18) ?
    C9 O2 Cd1 . . 90.42(18) ?
    C12 O3 Cd1 . 2_566 89.11(19) ?
    C12 O4 Cd1 . 2_566 96.79(19) ?
    Cd1 O5 H5C . . 96(3) ?
    Cd1 O5 H5D . . 107(3) ?
    H5C O5 H5D . . 108(3) ?
    Cd1 O6 H6C . . 111(3) ?
    Cd1 O6 H6D . . 110(3) ?
    H6C O6 H6D . . 106(3) ?
    C5 N1 C1 . . 118.2(3) ?
    C5 N1 Cd1 . . 120.3(2) ?
    C1 N1 Cd1 . . 121.3(2) ?
    C6 N2 C7 . . 111.3(3) ?
    C6 N2 C8 . . 108.4(2) ?
    C7 N2 C8 . . 108.8(2) ?
    N1 C1 C2 . . 121.6(3) ?
    N1 C1 H1 . . 119.2 ?
    C2 C1 H1 . . 119.2 ?
    C3 C2 C1 . . 119.8(3) ?
    C3 C2 H2 . . 120.1 ?
    C1 C2 H2 . . 120.1 ?
    C2 C3 C4 . . 119.8(3) ?
    C2 C3 H3 . . 120.1 ?
    C4 C3 H3 . . 120.1 ?
    C5 C4 C3 . . 116.5(3) ?
    C5 C4 C6 . . 122.3(3) ?
    C3 C4 C6 . . 121.2(3) ?
    N1 C5 C4 . . 124.1(3) ?
    N1 C5 H5 . . 118.0 ?
    C4 C5 H5 . . 118.0 ?
    N2 C6 C4 . . 115.3(3) ?
    N2 C6 H6A . . 108.5 ?
    C4 C6 H6A . . 108.5 ?
    N2 C6 H6B . . 108.5 ?
    C4 C6 H6B . . 108.5 ?
    H6A C6 H6B . . 107.5 ?
    N2 C7 C8 . 2_656 110.9(3) ?
    N2 C7 H7A . . 109.5 ?
    C8 C7 H7A 2_656 . 109.5 ?
    N2 C7 H7B . . 109.5 ?
    C8 C7 H7B 2_656 . 109.5 ?
    H7A C7 H7B . . 108.1 ?
    N2 C8 C7 . 2_656 111.1(2) ?
    N2 C8 H8A . . 109.4 ?
    C7 C8 H8A 2_656 . 109.4 ?
    N2 C8 H8B . . 109.4 ?
    C7 C8 H8B 2_656 . 109.4 ?
    H8A C8 H8B . . 108.0 ?
    O2 C9 O1 . . 121.9(3) ?
    O2 C9 C10 . . 119.1(3) ?
    O1 C9 C10 . . 118.9(3) ?
    O2 C9 Cd1 . . 62.34(16) ?
    O1 C9 Cd1 . . 59.80(16) ?
    C10 C9 Cd1 . . 171.7(2) ?
    C14 C10 C13 . . 110.1(3) ?
    C14 C10 C9 . . 110.8(3) ?
    C13 C10 C9 . . 109.0(3) ?
    C14 C10 C11 . . 111.3(3) ?
    C13 C10 C11 . . 107.9(3) ?
    C9 C10 C11 . . 107.5(3) ?
    C12 C11 C10 . . 112.2(3) ?
    C12 C11 H11A . . 109.2 ?
    C10 C11 H11A . . 109.2 ?
    C12 C11 H11B . . 109.2 ?
    C10 C11 H11B . . 109.2 ?
    H11A C11 H11B . . 107.9 ?
    O3 C12 O4 . . 120.7(3) ?
    O3 C12 C11 . . 120.6(3) ?
    O4 C12 C11 . . 118.6(3) ?
    C10 C13 H13A . . 109.5 ?
    C10 C13 H13B . . 109.5 ?
    H13A C13 H13B . . 109.5 ?
    C10 C13 H13C . . 109.5 ?
    H13A C13 H13C . . 109.5 ?
    H13B C13 H13C . . 109.5 ?
    C10 C14 H14A . . 109.5 ?
    C10 C14 H14B . . 109.5 ?
    H14A C14 H14B . . 109.5 ?
    C10 C14 H14C . . 109.5 ?
    H14A C14 H14C . . 109.5 ?
loop_
    _geom_torsion_atom_site_label_1
    _geom_torsion_atom_site_label_2
    _geom_torsion_atom_site_label_3
    _geom_torsion_atom_site_label_4
    _geom_torsion_site_symmetry_1
    _geom_torsion_site_symmetry_2
    _geom_torsion_site_symmetry_3
    _geom_torsion_site_symmetry_4
    _geom_torsion
    _geom_torsion_publ_flag
    O6 Cd1 O1 C9 . . . . 116.54(18) ?
    N1 Cd1 O1 C9 . . . . 30.2(2) ?
    O5 Cd1 O1 C9 . . . . -67.12(18) ?
    O4 Cd1 O1 C9 2_566 . . . -152.27(18) ?
    O2 Cd1 O1 C9 . . . . 3.36(16) ?
    O3 Cd1 O1 C9 2_566 . . . -148.30(17) ?
    O6 Cd1 O2 C9 . . . . -76.80(18) ?
    N1 Cd1 O2 C9 . . . . -166.58(17) ?
    O5 Cd1 O2 C9 . . . . 102.99(18) ?
    O4 Cd1 O2 C9 2_566 . . . 29.1(2) ?
    O1 Cd1 O2 C9 . . . . -3.38(16) ?
    O3 Cd1 O2 C9 2_566 . . . 117.4(2) ?
    O6 Cd1 N1 C5 . . . . 89.2(2) ?
    O5 Cd1 N1 C5 . . . . -86.3(2) ?
    O4 Cd1 N1 C5 2_566 . . . -1.9(3) ?
    O1 Cd1 N1 C5 . . . . 174.34(19) ?
    O2 Cd1 N1 C5 . . . . -164.0(2) ?
    O3 Cd1 N1 C5 2_566 . . . -6.7(2) ?
    C9 Cd1 N1 C5 . . . . -170.8(2) ?
    O6 Cd1 N1 C1 . . . . -96.0(2) ?
    O5 Cd1 N1 C1 . . . . 88.5(2) ?
    O4 Cd1 N1 C1 2_566 . . . 172.8(2) ?
    O1 Cd1 N1 C1 . . . . -10.9(3) ?
    O2 Cd1 N1 C1 . . . . 10.7(2) ?
    O3 Cd1 N1 C1 2_566 . . . 168.1(2) ?
    C9 Cd1 N1 C1 . . . . 4.0(3) ?
    C5 N1 C1 C2 . . . . 1.5(5) ?
    Cd1 N1 C1 C2 . . . . -173.4(2) ?
    N1 C1 C2 C3 . . . . 0.2(5) ?
    C1 C2 C3 C4 . . . . -2.1(5) ?
    C2 C3 C4 C5 . . . . 2.1(5) ?
    C2 C3 C4 C6 . . . . -175.2(3) ?
    C1 N1 C5 C4 . . . . -1.4(5) ?
    Cd1 N1 C5 C4 . . . . 173.5(2) ?
    C3 C4 C5 N1 . . . . -0.4(5) ?
    C6 C4 C5 N1 . . . . 176.9(3) ?
    C7 N2 C6 C4 . . . . 66.3(3) ?
    C8 N2 C6 C4 . . . . -174.1(3) ?
    C5 C4 C6 N2 . . . . 34.4(4) ?
    C3 C4 C6 N2 . . . . -148.3(3) ?
    C6 N2 C7 C8 . . . 2_656 176.9(2) ?
    C8 N2 C7 C8 . . . 2_656 57.5(3) ?
    C6 N2 C8 C7 . . . 2_656 -178.9(2) ?
    C7 N2 C8 C7 . . . 2_656 -57.7(4) ?
    Cd1 O2 C9 O1 . . . . 6.1(3) ?
    Cd1 O2 C9 C10 . . . . -170.7(2) ?
    Cd1 O1 C9 O2 . . . . -6.2(3) ?
    Cd1 O1 C9 C10 . . . . 170.6(2) ?
    O6 Cd1 C9 O2 . . . . 109.28(17) ?
    N1 Cd1 C9 O2 . . . . 14.88(19) ?
    O5 Cd1 C9 O2 . . . . -72.93(17) ?
    O4 Cd1 C9 O2 2_566 . . . -157.39(16) ?
    O1 Cd1 C9 O2 . . . . 174.0(3) ?
    O3 Cd1 C9 O2 2_566 . . . -126.3(2) ?
    O6 Cd1 C9 O1 . . . . -64.73(18) ?
    N1 Cd1 C9 O1 . . . . -159.13(16) ?
    O5 Cd1 C9 O1 . . . . 113.06(18) ?
    O4 Cd1 C9 O1 2_566 . . . 28.61(18) ?
    O2 Cd1 C9 O1 . . . . -174.0(3) ?
    O3 Cd1 C9 O1 2_566 . . . 59.7(3) ?
    O2 C9 C10 C14 . . . . -162.7(3) ?
    O1 C9 C10 C14 . . . . 20.4(4) ?
    O2 C9 C10 C13 . . . . -41.4(4) ?
    O1 C9 C10 C13 . . . . 141.7(3) ?
    O2 C9 C10 C11 . . . . 75.4(3) ?
    O1 C9 C10 C11 . . . . -101.5(3) ?
    C14 C10 C11 C12 . . . . -68.5(3) ?
    C13 C10 C11 C12 . . . . 170.5(3) ?
    C9 C10 C11 C12 . . . . 53.1(3) ?
    Cd1 O3 C12 O4 2_566 . . . 8.2(3) ?
    Cd1 O3 C12 C11 2_566 . . . -169.0(2) ?
    Cd1 O4 C12 O3 2_566 . . . -8.9(3) ?
    Cd1 O4 C12 C11 2_566 . . . 168.4(2) ?
    C10 C11 C12 O3 . . . . 89.1(3) ?
    C10 C11 C12 O4 . . . . -88.2(3) ?
loop_
    _geom_hbond_atom_site_label_D
    _geom_hbond_atom_site_label_H
    _geom_hbond_atom_site_label_A
    _geom_hbond_site_symmetry_A
    _geom_hbond_distance_DH
    _geom_hbond_distance_HA
    _geom_hbond_distance_DA
    _geom_hbond_angle_DHA
    _geom_hbond_publ_flag
    O5 H5C O4 . 0.84(4) 1.93(2) 2.705(3) 154(4) y
    O5 H5D O1 2_566 0.830(18) 1.99(2) 2.744(3) 152(3) y
    O6 H6C O3 1_655 0.851(18) 1.836(19) 2.679(3) 171(4) y
    O6 H6D N2 2_666 0.825(18) 2.031(19) 2.851(4) 173(4) y
data_global
_journal_date_recd_electronic     2010-05-14
_journal_date_accepted     2010-05-19
_journal_name_full     'Acta Crystallographica, Section E'
_journal_year     2010
_journal_volume     66
_journal_issue      6
_journal_page_first     m708
_journal_page_last     m708
_journal_paper_category     QM
_journal_coeditor_code     LH5049
_publ_contact_author_name     'Robert L. LaDuca'
_publ_contact_author_address
;
Lyman Briggs College
Department of Chemistry
E-30 Holmes Hall
Michigan State University
East Lansing, MI 48825 USA
;
_publ_contact_author_email     laduca@msu.edu
_publ_contact_author_fax     517-432-2758
_publ_contact_author_phone     517-432-2268
_publ_section_title
;\
<i>catena</i>-Poly[[diaquacadmium(II)]bis(\m-2,2-dimethylbutanedioato-\
\k^4^<i>O</i>,<i>O</i>':<i>O</i>'',<i>O</i>''')[diaquacadmium(II)]-\m-1,4-\
bis(3-pyridylmethyl)piperazine-\k^2^<i>N</i>^3^:<i>N</i>^3'^]
;
loop_
    _publ_author_name
    _publ_author_footnote
    _publ_author_address
    'Pochodylo, Amy L.' .
;
Lyman Briggs College
Department of Chemistry
Michigan State University
East Lansing, MI 48825
USA
;
    'LaDuca, Robert L.' .
;
Lyman Briggs College
Department of Chemistry
Michigan State University
East Lansing, MI 48825
USA
;
