# Supplementary material for: catena-Poly[[diaqua­cadmium(II)]bis­(μ-2,2-dimethyl­butane­dioato-κ4 O,O′:O′′,O′′′)[diaqua­cadmium(II)]-μ-1,4-bis­(3-pyridylmeth­yl)piperazine-κ2 N 3:N 3′]
Source: Acta Crystallogr Sect E Struct Rep Online. 2010 May 26;66(Pt 6):m708. doi: 10.1107/S1600536810018799 (PMC2979442; doi:10.1107/S1600536810018799)
Supplement: Supplementary file 2 [file e-66-0m708-Isup2.hkl]

# 
# h,k,l, Fc-squared, Fo-squared, sigma(Fo-squared) and status flag 
# 
data_I
_shelx_title ' p1b in P-1' 
_shelx_refln_list_code          4 
_shelx_F_calc_maximum      203.80 
_exptl_crystal_F_000       432.00 
_reflns_d_resolution_high  0.8301 
 
loop_ 
 _symmetry_equiv_pos_as_xyz 
 'x, y, z' 
 '-x, -y, -z' 
 
_cell_length_a     9.2746 
_cell_length_b    10.3776 
_cell_length_c    10.6245 
_cell_angle_alpha 114.461 
_cell_angle_beta  101.274 
_cell_angle_gamma 106.687 
 
_shelx_F_squared_multiplier     1.000 
 
loop_ 
 _refln_index_h 
 _refln_index_k 
 _refln_index_l 
 _refln_F_squared_calc 
 _refln_F_squared_meas 
 _refln_F_squared_sigma 
 _refln_observed_status 
   1   0   0      303.71      325.33     13.49 o 
   2   0   0     6186.14     6027.66    244.56 o 
   3   0   0      696.83      619.37     25.92 o 
   4   0   0       45.54       45.52      2.90 o 
   5   0   0     2920.61     2855.48    116.56 o 
   6   0   0     1852.82     1837.46     75.81 o 
   7   0   0      680.03      707.08     34.18 o 
   8   0   0      478.93      440.97     36.20 o 
   9   0   0      219.09      198.08     17.30 o 
 -10   1   0      126.50      121.83     12.42 o 
  -9   1   0        0.17        0.66      1.16 o 
  -8   1   0      781.20      719.62     41.43 o 
  -7   1   0      358.39      363.69     16.42 o 
  -6   1   0      285.59      276.91     12.78 o 
  -5   1   0     7646.72     7981.00    292.66 o 
  -4   1   0     1949.06     2098.75     78.04 o 
  -3   1   0       12.00        9.20      0.98 o 
  -2   1   0     8752.45     8062.12    297.11 o 
  -1   1   0     2432.33     2325.58    119.65 o 
   0   1   0    14066.05    11584.35    514.46 o 
   1   1   0    14152.87    12303.92    453.44 o 
   2   1   0     1018.46     1054.89     43.45 o 
   3   1   0     3594.84     3386.60    138.00 o 
   4   1   0      844.14      841.51     35.33 o 
   5   1   0      466.90      478.00     20.78 o 
   6   1   0      278.96      284.59     13.35 o 
   7   1   0        0.46       -0.24      0.84 o 
   8   1   0     1020.02      767.09     53.93 o 
   9   1   0      128.92      122.12     12.44 o 
 -10   2   0      316.36      336.68     30.26 o 
  -9   2   0        7.76        7.15      2.22 o 
  -8   2   0      333.69      383.74     17.44 o 
  -7   2   0     1861.66     1970.28     81.44 o 
  -6   2   0     1337.90     1492.91     55.93 o 
  -5   2   0     3530.21     3590.05    132.41 o 
  -4   2   0     1553.90     1582.74     59.13 o 
  -3   2   0      128.47      115.55      4.91 o 
  -2   2   0     8231.24     7375.90    271.87 o 
  -1   2   0      515.52      514.86     21.15 o 
   0   2   0    16936.06    14535.58    536.82 o 
   1   2   0       97.89      122.88      5.10 o 
   2   2   0      469.68      476.24     20.09 o 
   3   2   0     3941.07     4121.04    167.68 o 
   4   2   0     1264.27     1294.08     53.91 o 
   5   2   0        4.83        5.34      1.22 o 
   6   2   0      748.03      774.30     46.84 o 
   7   2   0        6.28        4.63      1.56 o 
   8   2   0      348.21      341.94     36.90 o 
   9   2   0      282.32      259.31     32.02 o 
 -10   3   0      342.78      361.68     23.16 o 
  -9   3   0      410.03      387.43     36.91 o 
  -8   3   0      831.71      890.65     43.04 o 
  -7   3   0     1687.47     1850.44     76.03 o 
  -6   3   0       38.63       41.47      2.56 o 
  -5   3   0     3823.73     4091.40    150.89 o 
  -4   3   0     2223.45     2295.70     85.25 o 
  -3   3   0     1123.49     1140.02     42.61 o 
  -2   3   0    11020.05     9887.91    364.71 o 
  -1   3   0      334.17      339.55     13.17 o 
   0   3   0      169.86      158.96      6.48 o 
   1   3   0     1648.88     1597.75     59.60 o 
   2   3   0       13.92       17.92      1.50 o 
   3   3   0     1686.96     1637.81     66.44 o 
   4   3   0     1954.39     2036.23     84.14 o 
   5   3   0        5.96        4.57      1.47 o 
   6   3   0      656.18      560.87     32.24 o 
   7   3   0      190.58      201.78     15.06 o 
   8   3   0      160.60      150.77     11.70 o 
 -10   4   0      363.74      326.84     26.60 o 
  -9   4   0      335.98      354.53     28.41 o 
  -8   4   0      153.73      166.31     11.64 o 
  -7   4   0     1893.90     2028.17     83.38 o 
  -6   4   0       12.43       13.84      1.56 o 
  -5   4   0     1938.09     1976.58     73.47 o 
  -4   4   0     3012.46     2953.66    109.48 o 
  -3   4   0      455.67      513.70     19.74 o 
  -2   4   0     4917.37     4913.82    181.27 o 
  -1   4   0     1968.40     1887.68     70.36 o 
   0   4   0     1637.66     1704.09     63.72 o 
   1   4   0     2927.50     2763.07    111.62 o 
   2   4   0       13.74       13.62      1.45 o 
   3   4   0      587.48      553.85     26.92 o 
   4   4   0      614.62      652.61     31.46 o 
   5   4   0      104.20       98.77      6.82 o 
   6   4   0      603.86      490.70     29.05 o 
   7   4   0      156.76      137.44     10.72 o 
 -10   5   0      573.09      569.47     42.85 o 
  -9   5   0      553.23      551.12     54.90 o 
  -8   5   0       99.61       97.46      7.82 o 
  -7   5   0      786.41      829.84     36.70 o 
  -6   5   0     1027.80     1106.04     46.54 o 
  -5   5   0      565.77      572.55     22.26 o 
  -4   5   0     4119.01     4235.48    156.35 o 
  -3   5   0       29.10       38.30      2.24 o 
  -2   5   0     2211.00     2101.69     78.36 o 
  -1   5   0     2802.77     2735.75    111.23 o 
   0   5   0      138.60      147.37      7.10 o 
   1   5   0     3276.25     3319.79    133.57 o 
   2   5   0      914.89      944.47     39.37 o 
   3   5   0      495.90      498.98     28.51 o 
   4   5   0      967.48      941.32     50.66 o 
   5   5   0        2.29        3.56      1.40 o 
   6   5   0      209.88      212.81     13.71 o 
 -10   6   0      389.72      358.22     29.00 o 
  -9   6   0      237.97      194.85     17.30 o 
  -8   6   0      109.95      118.28     10.33 o 
  -7   6   0      366.11      373.83     19.28 o 
  -6   6   0     1989.94     1955.01     90.71 o 
  -5   6   0        4.01        5.90      1.43 o 
  -4   6   0     1526.55     1540.26     63.18 o 
  -3   6   0       28.56       24.30      2.14 o 
  -2   6   0     1033.13     1042.11     43.48 o 
  -1   6   0     2561.79     2542.76    103.78 o 
   0   6   0      316.26      299.76     15.21 o 
   1   6   0     1459.73     1501.24     61.67 o 
   2   6   0      636.28      622.62     34.90 o 
   3   6   0       26.16       27.11      4.43 o 
   4   6   0      568.84      648.48     43.65 o 
   5   6   0       89.71      106.11     13.18 o 
   6   6   0      109.10      122.85     10.45 o 
 -10   7   0      130.77      130.28     13.64 o 
  -9   7   0      330.03      339.64     40.36 o 
  -8   7   0        0.21        0.54      1.16 o 
  -7   7   0     1541.61     1565.08     73.31 o 
  -6   7   0     2146.91     1983.05     92.05 o 
  -5   7   0       59.30       57.61      4.54 o 
  -4   7   0     1511.34     1586.99     65.15 o 
  -3   7   0      307.73      312.06     14.23 o 
  -2   7   0      421.58      451.80     19.92 o 
  -1   7   0     1846.35     1862.75     84.62 o 
   0   7   0      150.15      156.62      9.14 o 
   1   7   0      373.51      346.42     17.82 o 
   2   7   0     1487.51     1292.32     69.90 o 
   3   7   0       14.04       12.15      3.32 o 
   4   7   0      324.20      350.28     34.63 o 
   5   7   0       56.06       73.79     10.38 o 
 -10   8   0        0.83       -0.20      1.68 o 
  -9   8   0       86.61      111.46     12.44 o 
  -8   8   0      257.18      283.76     19.97 o 
  -7   8   0       70.71       76.90      5.90 o 
  -6   8   0     3614.13     3459.91    184.70 o 
  -5   8   0       47.99       45.42      4.17 o 
  -4   8   0      800.45      807.98     39.15 o 
  -3   8   0      977.70      967.49     42.60 o 
  -2   8   0       27.08       22.99      2.85 o 
  -1   8   0      423.76      413.94     34.92 o 
   0   8   0      276.18      263.11     20.08 o 
   1   8   0      328.98      302.57     21.66 o 
   2   8   0      440.49      439.09     32.90 o 
   3   8   0      176.75      185.34     16.48 o 
  -9   9   0      102.93      127.07     17.63 o 
  -8   9   0      413.71      448.76     39.82 o 
  -7   9   0       44.18       50.48      5.59 o 
  -6   9   0      423.49      406.90     23.22 o 
  -5   9   0      308.32      300.79     20.88 o 
  -4   9   0      705.80      644.05     36.77 o 
  -3   9   0      789.11      663.26     45.97 o 
  -2   9   0       50.68       43.76      4.30 o 
  -1   9   0       32.17       34.96      3.60 o 
   0   9   0       87.13       89.46      9.64 o 
   1   9   0        2.93        1.58      1.60 o 
   2   9   0      564.79      654.90     38.19 o 
  -8  10   0      291.97      313.51     27.46 o 
  -7  10   0       45.70       48.08      4.76 o 
  -6  10   0      482.57      454.73     27.53 o 
  -5  10   0       79.59       77.99      7.27 o 
  -4  10   0       89.27       82.54      7.67 o 
  -3  10   0      652.43      583.70     39.72 o 
  -2  10   0      103.56      100.09      8.48 o 
  -1  10   0       41.69       41.64      4.40 o 
   0  10   0      265.51      277.88     23.29 o 
  -6  11   0       40.02       46.48      5.58 o 
  -5  11   0      241.90      246.72     20.68 o 
  -4  11   0       10.14        8.89      2.58 o 
  -3  11   0      134.83      135.36     13.78 o 
  -2  11   0      140.67      154.45     14.32 o 
   1 -11   1      252.63      273.98     16.37 o 
   2 -11   1       17.19       15.35      3.18 o 
   3 -11   1      313.58      328.65     26.36 o 
   4 -11   1      375.28      332.58     21.52 o 
   5 -11   1      216.81      223.22     16.18 o 
   6 -11   1      261.07      249.81     24.59 o 
   7 -11   1       26.32       30.82      3.92 o 
  -1 -10   1      153.79      146.50     11.71 o 
   0 -10   1       95.96      105.76      7.68 o 
   1 -10   1      173.04      159.93     10.17 o 
   2 -10   1      162.79      164.73     17.60 o 
   3 -10   1      362.95      321.26     20.52 o 
   4 -10   1      726.11      617.24     35.65 o 
   5 -10   1        4.43        4.61      1.86 o 
   6 -10   1      559.92      592.06     44.16 o 
   7 -10   1       59.21       60.93      5.36 o 
   8 -10   1       57.47       65.11      5.71 o 
  -3  -9   1       18.72       18.68      3.61 o 
  -2  -9   1      553.48      537.72     39.35 o 
  -1  -9   1      198.66      175.73     12.83 o 
   0  -9   1        2.00        1.93      1.14 o 
   1  -9   1      409.08      390.28     24.65 o 
   2  -9   1      583.14      492.83     28.97 o 
   3  -9   1      284.90      309.13     20.89 o 
   4  -9   1     1940.19     1793.41     95.69 o 
   5  -9   1      110.66      110.91      8.91 o 
   6  -9   1      390.66      392.10     20.68 o 
   7  -9   1      334.05      395.77     32.58 o 
   8  -9   1        0.34        0.33      1.09 o 
   9  -9   1      222.49      240.33     25.34 o 
  -4  -8   1      362.18      301.21     33.99 o 
  -3  -8   1       18.83       17.79      5.22 o 
  -2  -8   1      198.60      158.01     14.39 o 
  -1  -8   1      764.03      745.06     50.42 o 
   0  -8   1        4.52        3.56      1.38 o 
   1  -8   1      809.42      824.33     39.12 o 
   2  -8   1     1403.05     1440.75     66.34 o 
   3  -8   1      101.75      119.74      6.58 o 
   4  -8   1      211.70      218.72     10.71 o 
   5  -8   1      408.38      413.93     21.27 o 
   6  -8   1      498.78      519.79     25.96 o 
   7  -8   1      674.94      683.20     33.71 o 
   8  -8   1      111.62      118.75     12.61 o 
   9  -8   1       88.07       71.48      8.94 o 
  10  -8   1      195.47      208.07     19.28 o 
  -5  -7   1        6.87        6.45      1.84 o 
  -4  -7   1      341.04      262.87     21.10 o 
  -3  -7   1      563.77      505.37     29.81 o 
  -2  -7   1      701.10      666.78     37.57 o 
  -1  -7   1      144.90      138.24      8.27 o 
   0  -7   1       56.82       52.01      4.12 o 
   1  -7   1     1156.17     1090.65     58.26 o 
   2  -7   1     1653.10     1746.92     72.06 o 
   3  -7   1        1.05        1.20      0.80 o 
   4  -7   1     1005.15     1008.01     42.33 o 
   5  -7   1      186.01      196.36     10.90 o 
   6  -7   1        4.39        3.43      1.40 o 
   7  -7   1      294.79      301.81     17.00 o 
   8  -7   1      280.57      308.15     18.09 o 
   9  -7   1       49.71       43.02      6.69 o 
  10  -7   1      488.62      455.69     35.85 o 
  -6  -6   1      274.39      291.68     16.45 o 
  -5  -6   1       53.54       47.98      5.23 o 
  -4  -6   1      941.91      886.49     69.83 o 
  -3  -6   1      314.59      323.94     17.14 o 
  -2  -6   1       23.82       26.62      2.48 o 
  -1  -6   1     2584.85     2663.02    108.01 o 
   0  -6   1       99.32       93.49      6.70 o 
   1  -6   1     1850.99     1901.37     77.82 o 
   2  -6   1     1660.57     1564.21     64.46 o 
   3  -6   1        3.54        1.92      0.91 o 
   4  -6   1      587.19      563.17     24.14 o 
   5  -6   1     2336.11     2420.97     98.68 o 
   6  -6   1      372.99      380.09     19.23 o 
   7  -6   1      314.44      326.75     23.63 o 
   8  -6   1      314.23      284.91     22.90 o 
   9  -6   1       81.53       61.39      7.87 o 
  10  -6   1      574.86      590.57     44.63 o 
  -7  -5   1       93.56       95.16      8.19 o 
  -6  -5   1      492.10      470.36     34.97 o 
  -5  -5   1       73.12       68.45      5.33 o 
  -4  -5   1      232.86      220.52     12.25 o 
  -3  -5   1     1017.67      946.78     44.66 o 
  -2  -5   1       35.66       35.14      2.81 o 
  -1  -5   1     1869.87     1787.66     72.88 o 
   0  -5   1     3230.07     3190.76    118.20 o 
   1  -5   1      588.19      634.81     26.46 o 
   2  -5   1     1730.07     1626.14     66.51 o 
   3  -5   1     1785.24     1668.86     68.23 o 
   4  -5   1     1617.96     1659.15     62.01 o 
   5  -5   1     1549.30     1553.45     58.23 o 
   6  -5   1      456.23      518.03     22.27 o 
   7  -5   1      608.07      701.99     30.29 o 
   8  -5   1      784.35      914.15     66.87 o 
   9  -5   1        3.32        1.34      1.80 o 
  10  -5   1      486.45      467.34     36.26 o 
  -8  -4   1      245.03      243.05     16.81 o 
  -7  -4   1       16.54       13.23      2.40 o 
  -6  -4   1     1541.88     1186.29     64.86 o 
  -5  -4   1      304.33      296.49     15.66 o 
  -4  -4   1      494.60      493.12     24.31 o 
  -3  -4   1      343.88      314.35     15.60 o 
  -2  -4   1     1173.64     1136.13     46.72 o 
  -1  -4   1     3142.46     3105.16    115.37 o 
   0  -4   1     2683.59     2529.79     93.93 o 
   1  -4   1       10.48       16.26      1.54 o 
   2  -4   1     2204.02     2029.59     82.50 o 
   3  -4   1     4206.26     3992.47    147.73 o 
   4  -4   1      280.12      309.67     12.32 o 
   5  -4   1     4083.64     4303.30    158.77 o 
   6  -4   1      545.37      605.43     24.11 o 
   7  -4   1      619.00      687.53     29.58 o 
   8  -4   1     1224.15     1282.90     98.16 o 
   9  -4   1        0.27        1.28      1.39 o 
  10  -4   1      118.51      119.26     10.01 o 
  -8  -3   1      407.91      449.18     35.20 o 
  -7  -3   1        2.62        3.55      1.40 o 
  -6  -3   1      676.53      662.26     32.05 o 
  -5  -3   1      542.79      513.96     25.08 o 
  -4  -3   1       35.05       46.77      3.37 o 
  -3  -3   1     2301.28     2194.46     88.74 o 
  -2  -3   1     2880.75     2784.67    103.44 o 
  -1  -3   1      225.02      222.32      9.79 o 
   0  -3   1     1894.19     1861.94     69.20 o 
   1  -3   1      455.53      449.53     18.76 o 
   2  -3   1     2075.75     1865.01     69.24 o 
   3  -3   1     6940.51     6771.28    270.81 o 
   4  -3   1      282.68      293.12     11.62 o 
   5  -3   1      297.99      246.29     10.14 o 
   6  -3   1     1613.16     1712.29     70.35 o 
   7  -3   1      102.07      111.85      6.20 o 
   8  -3   1      892.36      881.19     50.43 o 
   9  -3   1      177.00      181.78     13.04 o 
  10  -3   1      124.84      119.78     13.23 o 
  -9  -2   1        1.56        1.49      1.37 o 
  -8  -2   1      653.67      584.79     33.92 o 
  -7  -2   1      167.68      163.46      9.78 o 
  -6  -2   1      679.47      686.89     33.09 o 
  -5  -2   1      372.76      347.77     15.58 o 
  -4  -2   1      235.27      246.04     10.14 o 
  -3  -2   1     2328.31     2321.70     86.15 o 
  -2  -2   1     6608.10     6536.13    240.95 o 
  -1  -2   1     1785.04     1800.55     72.46 o 
   0  -2   1     3101.45     2930.18    107.86 o 
   1  -2   1        2.43        3.64      0.73 o 
   2  -2   1      876.37      833.58     31.14 o 
   3  -2   1     2260.37     2307.36     85.39 o 
   4  -2   1     1122.91     1108.78     41.58 o 
   5  -2   1     1664.19     1746.41     64.98 o 
   6  -2   1     1271.33     1278.32     53.22 o 
   7  -2   1       57.89       62.42      4.16 o 
   8  -2   1      163.59      143.42     10.57 o 
   9  -2   1      147.62      159.27     13.86 o 
  10  -2   1        0.82        0.67      1.37 o 
  -9  -1   1        9.34       11.02      2.66 o 
  -8  -1   1      947.25      741.54     51.97 o 
  -7  -1   1      152.20      162.80      8.73 o 
  -6  -1   1      153.44      161.14      8.19 o 
  -5  -1   1     1388.21     1357.74     56.41 o 
  -4  -1   1     3283.45     3204.36    118.81 o 
  -3  -1   1      668.16      619.78     23.56 o 
  -2  -1   1    13765.13    12348.24    498.71 o 
  -1  -1   1      401.33      448.97     18.31 o 
   0  -1   1    13768.78    10790.19    430.74 o 
   1  -1   1     3257.47     3149.37    127.56 o 
   2  -1   1       72.37       76.87      3.35 o 
   3  -1   1     1485.36     1372.19     56.29 o 
   4  -1   1     2100.12     2105.89     78.37 o 
   5  -1   1      960.95      968.79     40.58 o 
   6  -1   1     1652.31     1675.87     69.08 o 
   7  -1   1       54.47       44.99      4.62 o 
   8  -1   1       89.91       79.39      7.19 o 
   9  -1   1      311.80      268.58     20.63 o 
  10  -1   1        0.69       -0.24      1.32 o 
 -10   0   1      274.08      269.54     22.47 o 
  -9   0   1       33.34       38.07      3.85 o 
  -8   0   1      168.32      184.17     12.34 o 
  -7   0   1      687.29      690.16     30.48 o 
  -6   0   1       96.83       96.60      5.40 o 
  -5   0   1     2417.68     2400.80     89.30 o 
  -4   0   1     2581.57     2565.03     94.98 o 
  -3   0   1       27.54       33.54      1.88 o 
  -2   0   1      107.41      113.57      4.61 o 
  -1   0   1     3504.24     3267.13    148.77 o 
   0   0   1     5684.01     5102.34    231.07 o 
   1   0   1     1070.67      983.19     39.62 o 
   2   0   1      188.35      190.88      8.40 o 
   3   0   1      589.45      531.36     22.43 o 
   4   0   1     3323.21     3245.89    132.00 o 
   5   0   1       22.59       21.01      2.06 o 
   6   0   1     1328.26     1343.27     55.74 o 
   7   0   1       27.02       26.13      2.95 o 
   8   0   1       72.37       78.05      7.65 o 
   9   0   1      196.42      194.92     13.76 o 
 -10   1   1      472.52      456.81     34.38 o 
  -9   1   1      181.52      204.28     16.69 o 
  -8   1   1      858.95      930.30     39.51 o 
  -7   1   1      230.51      249.61     11.86 o 
  -6   1   1       15.67       17.38      1.59 o 
  -5   1   1     2369.19     2412.56     89.73 o 
  -4   1   1     2378.88     2269.95     84.39 o 
  -3   1   1      297.40      310.17     12.00 o 
  -2   1   1     8605.01     7910.73    321.00 o 
  -1   1   1      528.17      509.17     20.95 o 
   0   1   1      183.07      186.91      7.31 o 
   1   1   1      633.59      577.40     23.80 o 
   2   1   1      413.39      413.27     15.93 o 
   3   1   1     2136.71     2060.38     84.53 o 
   4   1   1     4241.32     4166.03    169.05 o 
   5   1   1        3.80        3.59      1.12 o 
   6   1   1      413.52      415.05     19.41 o 
   7   1   1      526.81      457.78     41.28 o 
   8   1   1      141.05      129.61     16.29 o 
   9   1   1      394.37      544.31     54.94 o 
 -10   2   1      469.95      469.66     28.90 o 
  -9   2   1      127.03      139.91      9.05 o 
  -8   2   1       29.89       28.65      3.11 o 
  -7   2   1     3197.91     3434.68    139.99 o 
  -6   2   1      159.64      169.45      7.42 o 
  -5   2   1     1968.13     2066.81     76.88 o 
  -4   2   1     1547.37     1459.22     54.42 o 
  -3   2   1        5.49        8.40      1.12 o 
  -2   2   1     3317.65     2964.46    120.31 o 
  -1   2   1     9293.14     8431.16    309.66 o 
   0   2   1      405.40      420.28     16.09 o 
   1   2   1      514.45      452.22     19.22 o 
   2   2   1     3060.83     3018.24    111.91 o 
   3   2   1      417.72      427.91     16.86 o 
   4   2   1     3483.45     3629.45    148.07 o 
   5   2   1      523.11      552.77     28.75 o 
   6   2   1      678.67      542.36     31.18 o 
   7   2   1      353.01      304.87     19.32 o 
   8   2   1        5.76        5.63      2.35 o 
 -11   3   1       19.47       22.37      4.10 o 
 -10   3   1      162.57      177.94     13.13 o 
  -9   3   1      546.03      560.20     28.23 o 
  -8   3   1       75.04       81.75      5.92 o 
  -7   3   1     1085.66     1148.02     48.24 o 
  -6   3   1     1247.35     1250.84     52.30 o 
  -5   3   1      421.54      451.00     21.39 o 
  -4   3   1     3291.98     3061.27    113.38 o 
  -3   3   1     3150.66     3181.73    117.55 o 
  -2   3   1     3949.07     3705.92    136.61 o 
  -1   3   1     1811.15     1672.00     62.21 o 
   0   3   1     1025.00     1072.48     40.42 o 
   1   3   1     3322.85     3233.93    119.90 o 
   2   3   1     2375.21     2389.50     88.94 o 
   3   3   1        2.94        3.12      1.02 o 
   4   3   1      916.09      970.40     49.52 o 
   5   3   1      425.01      442.58     22.18 o 
   6   3   1       59.02       50.73      5.32 o 
   7   3   1      522.03      467.07     28.35 o 
 -11   4   1       32.98       40.85      5.39 o 
 -10   4   1      127.74      135.59     13.64 o 
  -9   4   1      173.66      188.14     12.15 o 
  -8   4   1      790.66      803.91     51.26 o 
  -7   4   1      808.99      885.67     37.57 o 
  -6   4   1     1016.72     1026.85     43.12 o 
  -5   4   1       11.60       14.44      1.36 o 
  -4   4   1     2448.28     2465.26     91.27 o 
  -3   4   1     4140.36     4140.88    152.84 o 
  -2   4   1     1595.16     1717.39     63.85 o 
  -1   4   1     5090.16     4993.27    184.23 o 
   0   4   1     1290.25     1362.83     51.09 o 
   1   4   1     1986.72     2002.34     74.78 o 
   2   4   1     2615.73     2638.29    106.77 o 
   3   4   1        3.10        4.55      1.38 o 
   4   4   1      510.92      529.42     26.18 o 
   5   4   1      492.45      412.29     24.94 o 
   6   4   1       59.69       51.76      5.61 o 
   7   4   1       91.87      101.29      8.94 o 
 -11   5   1       45.70       54.02      7.93 o 
 -10   5   1       26.77       24.82      3.93 o 
  -9   5   1      391.40      395.17     37.05 o 
  -8   5   1       92.23      101.59     10.10 o 
  -7   5   1       52.81       61.58      4.62 o 
  -6   5   1      883.39      938.23     39.59 o 
  -5   5   1      218.88      212.74     10.09 o 
  -4   5   1     1612.37     1694.63     67.27 o 
  -3   5   1     2069.82     2050.04     76.31 o 
  -2   5   1       86.81       92.96      4.46 o 
  -1   5   1      452.15      384.03     15.35 o 
   0   5   1     2673.61     2869.86    107.07 o 
   1   5   1      637.81      664.37     28.24 o 
   2   5   1      749.66      796.40     37.83 o 
   3   5   1       22.63       23.44      2.90 o 
   4   5   1      329.81      336.92     25.85 o 
   5   5   1      402.54      353.58     21.96 o 
   6   5   1        6.29        7.46      2.35 o 
 -10   6   1        1.64        0.79      1.43 o 
  -9   6   1      257.70      276.78     30.73 o 
  -8   6   1      771.05      730.81     41.82 o 
  -7   6   1      186.92      183.73     10.59 o 
  -6   6   1     1311.29     1237.10     58.19 o 
  -5   6   1      156.69      155.29      8.94 o 
  -4   6   1      652.21      661.11     31.85 o 
  -3   6   1      989.83     1004.39     41.62 o 
  -2   6   1      442.21      491.57     21.37 o 
  -1   6   1     2315.82     2383.35     97.56 o 
   0   6   1     1336.43     1459.84     59.98 o 
   1   6   1       54.50       58.27      3.96 o 
   2   6   1      388.66      375.93     26.93 o 
   3   6   1      121.68      124.17     10.56 o 
   4   6   1      121.37      131.80     15.12 o 
   5   6   1      336.56      331.21     23.66 o 
 -10   7   1      124.74      157.52     21.29 o 
  -9   7   1       66.28       77.76      9.93 o 
  -8   7   1      785.48      815.93     39.54 o 
  -7   7   1      117.47      122.16      7.98 o 
  -6   7   1     1801.26     1705.52     79.03 o 
  -5   7   1      527.86      513.73     25.63 o 
  -4   7   1      247.18      247.79     13.58 o 
  -3   7   1      980.02      980.92     46.51 o 
  -2   7   1      376.85      433.06     19.43 o 
  -1   7   1      513.78      519.51     25.58 o 
   0   7   1      753.05      857.62     40.46 o 
   1   7   1        0.78       -0.16      1.20 o 
   2   7   1       50.54       48.51      5.22 o 
   3   7   1      266.21      250.57     16.49 o 
   4   7   1        1.84        1.87      1.61 o 
 -10   8   1       88.34      107.43     11.95 o 
  -9   8   1       12.20       13.03      2.48 o 
  -8   8   1      750.05      757.05     41.59 o 
  -7   8   1      154.10      149.19      9.51 o 
  -6   8   1      745.60      699.80     34.49 o 
  -5   8   1      247.03      241.08     13.52 o 
  -4   8   1       77.66       65.83      5.23 o 
  -3   8   1      526.04      506.60     36.87 o 
  -2   8   1      608.15      614.10     34.91 o 
  -1   8   1      115.82      119.63     12.61 o 
   0   8   1      428.13      492.58     31.44 o 
   1   8   1       11.58       11.69      2.72 o 
   2   8   1      146.82      170.86     19.31 o 
   3   8   1       73.39       87.84      8.46 o 
  -9   9   1       13.25       15.34      2.76 o 
  -8   9   1      595.54      620.19     31.19 o 
  -7   9   1      198.06      235.01     13.64 o 
  -6   9   1      128.43      126.96     11.30 o 
  -5   9   1      485.58      402.42     24.69 o 
  -4   9   1       31.77       27.62      3.89 o 
  -3   9   1      613.01      538.22     31.56 o 
  -2   9   1      387.85      378.93     23.27 o 
  -1   9   1        3.18        2.36      1.51 o 
   0   9   1      205.66      204.97     18.03 o 
   1   9   1      261.96      322.71     20.84 o 
  -8  10   1      273.50      324.64     18.32 o 
  -7  10   1      131.12      134.61      9.19 o 
  -6  10   1       30.92       28.81      3.69 o 
  -5  10   1      192.80      182.16     13.21 o 
  -4  10   1      197.35      169.05     12.67 o 
  -3  10   1       24.09       17.30      3.33 o 
  -2  10   1      307.88      340.08     21.74 o 
  -1  10   1       68.94       85.58      7.91 o 
   4 -12   2      244.88      258.87     22.47 o 
   5 -12   2        0.05        0.79      2.77 o 
   0 -11   2        4.58        3.95      1.71 o 
   1 -11   2      160.86      183.57     17.73 o 
   2 -11   2      571.69      576.06     34.96 o 
   3 -11   2       53.65       45.73      5.45 o 
   4 -11   2      313.02      299.27     19.58 o 
   5 -11   2       51.19       58.50      6.29 o 
   6 -11   2       62.70       73.79     11.80 o 
   7 -11   2      175.13      204.69     22.76 o 
  -2 -10   2        3.86        3.03      1.77 o 
  -1 -10   2      262.57      255.09     20.16 o 
   0 -10   2       36.88       37.64      4.03 o 
   1 -10   2      376.89      334.92     22.11 o 
   2 -10   2      590.89      583.53     69.97 o 
   3 -10   2        0.45       -0.40      0.87 o 
   4 -10   2     1212.74     1034.15     93.47 o 
   5 -10   2      249.06      240.12     20.45 o 
   6 -10   2       14.72       17.29      2.81 o 
   7 -10   2      322.57      329.83     25.75 o 
   8 -10   2       39.34       39.22      5.13 o 
  -3  -9   2      261.53      240.68     16.73 o 
  -2  -9   2        1.61        0.37      1.20 o 
  -1  -9   2      303.92      302.95     23.51 o 
   0  -9   2      244.36      220.89     12.54 o 
   1  -9   2      117.01      104.93      8.78 o 
   2  -9   2     1300.32      901.48     60.77 o 
   3  -9   2       51.78       50.08      4.25 o 
   4  -9   2      500.54      507.95     24.31 o 
   5  -9   2     1017.67      972.90     68.69 o 
   6  -9   2      233.20      234.46     13.41 o 
   7  -9   2      563.73      515.46     30.75 o 
   8  -9   2      378.69      364.26     23.21 o 
   9  -9   2      155.61      179.83     19.57 o 
  -5  -8   2       15.59       17.90      3.38 o 
  -4  -8   2      231.06      212.82     15.13 o 
  -3  -8   2      489.37      431.28     26.17 o 
  -2  -8   2       84.35       74.19      6.84 o 
  -1  -8   2      328.02      324.57     19.52 o 
   0  -8   2      578.45      565.13     27.66 o 
   1  -8   2       76.37       71.90      5.27 o 
   2  -8   2     1683.61     1803.25     82.11 o 
   3  -8   2       28.67       25.38      2.48 o 
   4  -8   2      271.61      288.19     13.49 o 
   5  -8   2      811.20      797.08     34.12 o 
   6  -8   2      572.36      587.03     32.07 o 
   7  -8   2      301.00      324.11     18.65 o 
   8  -8   2      512.20      544.37     59.27 o 
   9  -8   2        5.66        7.44      2.92 o 
  10  -8   2      305.23      333.14     28.19 o 
  -6  -7   2      107.74      108.39      8.00 o 
  -5  -7   2      118.44      104.37     11.41 o 
  -4  -7   2       73.86       65.59      6.61 o 
  -3  -7   2     1658.77     1483.47     79.94 o 
  -2  -7   2       65.85       72.53      4.65 o 
  -1  -7   2      461.85      490.71     24.15 o 
   0  -7   2     1664.92     1590.36     72.62 o 
   1  -7   2      178.09      163.10      9.18 o 
   2  -7   2     1354.38     1342.34     55.49 o 
   3  -7   2     1298.96     1233.53     51.35 o 
   4  -7   2      592.72      575.27     24.81 o 
   5  -7   2     2294.70     2186.31     89.37 o 
   6  -7   2      966.47     1023.70     46.14 o 
   7  -7   2      225.30      254.85     13.99 o 
   8  -7   2      731.33      715.71     51.91 o 
   9  -7   2       30.09       23.37      5.01 o 
  10  -7   2      413.83      453.21     35.82 o 
  -7  -6   2        0.04        0.25      1.07 o 
  -6  -6   2       94.74       96.56      7.16 o 
  -5  -6   2      340.25      284.49     15.66 o 
  -4  -6   2        0.86        1.63      1.16 o 
  -3  -6   2      228.37      230.77     12.64 o 
  -2  -6   2     1255.22     1279.14     52.91 o 
  -1  -6   2      368.09      369.41     16.40 o 
   0  -6   2     5023.30     4752.25    212.74 o 
   1  -6   2     1946.06     1995.47     90.81 o 
   2  -6   2      270.95      246.65     11.34 o 
   3  -6   2     1315.11     1313.46     54.31 o 
   4  -6   2      335.63      374.28     16.54 o 
   5  -6   2     4522.25     4762.80    193.00 o 
   6  -6   2     1127.50     1240.93     51.61 o 
   7  -6   2       92.88      111.07      6.26 o 
   8  -6   2      612.09      534.44     39.74 o 
   9  -6   2      202.44      179.15     16.74 o 
  10  -6   2      110.78      124.27     13.34 o 
  -7  -5   2       12.31        9.71      2.16 o 
  -6  -5   2      261.76      240.72     13.53 o 
  -5  -5   2      616.47      605.04     29.89 o 
  -4  -5   2      585.25      609.01     29.69 o 
  -3  -5   2      420.72      429.56     21.34 o 
  -2  -5   2      371.51      370.64     16.33 o 
  -1  -5   2        2.15        3.88      0.98 o 
   0  -5   2     4007.26     3721.70    149.13 o 
   1  -5   2     3132.72     3208.13    145.05 o 
   2  -5   2       81.28      108.10      5.47 o 
   3  -5   2     7830.00     7987.07    294.93 o 
   4  -5   2      253.75      257.17     10.62 o 
   5  -5   2     1712.27     1762.29     65.98 o 
   6  -5   2     1156.70     1309.94     49.50 o 
   7  -5   2      110.67      128.98      9.64 o 
   8  -5   2      986.19      971.41     78.03 o 
   9  -5   2      257.73      273.62     26.11 o 
  10  -5   2       71.68       57.88      8.05 o 
  -8  -4   2       87.93      103.89      7.55 o 
  -7  -4   2       57.08       49.05      4.40 o 
  -6  -4   2       54.64       59.37      4.78 o 
  -5  -4   2     1303.86     1243.17     58.09 o 
  -4  -4   2      500.20      439.67     21.79 o 
  -3  -4   2       29.89       34.37      2.61 o 
  -2  -4   2     5758.79     5757.14    258.85 o 
  -1  -4   2       20.29       17.24      1.69 o 
   0  -4   2     1660.14     1509.35     61.30 o 
   1  -4   2     1047.66     1029.10     38.49 o 
   2  -4   2      490.42      487.17     18.75 o 
   3  -4   2     6353.62     6328.66    233.85 o 
   4  -4   2     4341.62     4817.90    178.22 o 
   5  -4   2     1023.74     1108.42     41.77 o 
   6  -4   2      393.64      434.52     17.39 o 
   7  -4   2       16.41       12.53      2.04 o 
   8  -4   2      849.60      916.35     68.07 o 
   9  -4   2      466.39      404.08     25.13 o 
  10  -4   2        4.75        2.77      1.66 o 
  -9  -3   2        5.87        8.58      2.18 o 
  -8  -3   2       89.25      100.40     10.10 o 
  -7  -3   2      137.51      144.43      9.87 o 
  -6  -3   2        0.03        0.22      0.99 o 
  -5  -3   2      616.54      602.98     29.10 o 
  -4  -3   2     3398.53     3452.84    158.75 o 
  -3  -3   2     3761.29     4158.19    169.15 o 
  -2  -3   2     9103.58     8592.57    342.24 o 
  -1  -3   2      138.37      134.00      6.18 o 
   0  -3   2      193.87      183.90      7.39 o 
   1  -3   2     1318.98     1245.83     46.51 o 
   2  -3   2      267.99      313.26     12.22 o 
   3  -3   2    21737.39    20743.18    763.72 o 
   4  -3   2      677.12      599.66     23.04 o 
   5  -3   2      136.60      145.93      6.51 o 
   6  -3   2      787.99      835.00     40.49 o 
   7  -3   2      186.83      180.86     10.41 o 
   8  -3   2      143.47      157.14     12.44 o 
   9  -3   2      372.54      367.50     30.15 o 
  10  -3   2        6.22        5.21      2.12 o 
  -9  -2   2      231.84      202.90     20.16 o 
  -8  -2   2       97.01      115.77     11.18 o 
  -7  -2   2      722.83      811.72     41.48 o 
  -6  -2   2      247.61      250.23     11.87 o 
  -5  -2   2      609.27      601.67     26.01 o 
  -4  -2   2     5399.57     5450.72    201.37 o 
  -3  -2   2       21.50       27.61      1.74 o 
  -2  -2   2    41532.79    36245.04   1331.96 o 
  -1  -2   2     3675.04     3691.90    136.35 o 
   0  -2   2     1774.51     1702.60     63.02 o 
   1  -2   2     6804.36     6381.67    235.28 o 
   2  -2   2        7.47        5.48      0.83 o 
   3  -2   2     4030.81     4006.55    148.10 o 
   4  -2   2     5070.22     5287.84    194.37 o 
   5  -2   2      132.32      165.20      7.18 o 
   6  -2   2     1449.52     1463.18     68.36 o 
   7  -2   2      940.31      920.65     45.53 o 
   8  -2   2        7.28        5.29      1.60 o 
   9  -2   2      206.87      189.68     12.19 o 
 -10  -1   2      300.47      298.12     24.58 o 
  -9  -1   2      354.21      303.04     24.30 o 
  -8  -1   2        0.12       -0.30      0.99 o 
  -7  -1   2      681.63      728.77     31.44 o 
  -6  -1   2     1162.04     1248.70     52.18 o 
  -5  -1   2       95.57       95.75      4.57 o 
  -4  -1   2     7717.21     7945.18    293.45 o 
  -3  -1   2      319.15      379.77     14.69 o 
  -2  -1   2     3579.88     3596.79    132.98 o 
  -1  -1   2    11171.92     9882.19    364.83 o 
   0  -1   2     1392.93     1382.97     51.16 o 
   1  -1   2     6715.98     6334.12    255.80 o 
   2  -1   2     2491.08     2501.39     92.59 o 
   3  -1   2      622.55      666.76     25.29 o 
   4  -1   2     1827.62     1787.93     71.87 o 
   5  -1   2      178.13      183.52      8.86 o 
   6  -1   2     1461.06     1448.97     68.16 o 
   7  -1   2      734.04      645.32     37.03 o 
   8  -1   2       85.98       80.90      6.12 o 
   9  -1   2       83.68       93.98      9.33 o 
 -10   0   2      197.82      202.33     17.75 o 
  -9   0   2      607.49      541.68     39.40 o 
  -8   0   2        1.81        0.80      0.96 o 
  -7   0   2      883.14      926.46     39.06 o 
  -6   0   2     1996.27     2154.96     88.86 o 
  -5   0   2      143.90      142.15      6.25 o 
  -4   0   2     4105.90     4161.13    154.17 o 
  -3   0   2       15.00       21.16      1.41 o 
  -2   0   2     7005.30     6704.62    247.18 o 
  -1   0   2     5940.14     5483.02    220.58 o 
   0   0   2      962.31      938.99     34.93 o 
   1   0   2     2571.87     2350.42     86.94 o 
   2   0   2     1941.74     1996.63     74.18 o 
   3   0   2      133.41      137.05      5.91 o 
   4   0   2     2811.05     2746.53    162.89 o 
   5   0   2      435.06      427.40     20.37 o 
   6   0   2      633.39      588.88     31.15 o 
   7   0   2     1124.22     1003.64     98.02 o 
   8   0   2       58.63       52.11      5.59 o 
   9   0   2      204.25      200.73     14.43 o 
 -10   1   2       82.65       90.52      7.91 o 
  -9   1   2      752.47      751.39     36.98 o 
  -8   1   2       30.16       30.80      3.26 o 
  -7   1   2     1387.31     1513.72     63.17 o 
  -6   1   2     3711.08     3947.96    146.45 o 
  -5   1   2       21.11       20.51      1.70 o 
  -4   1   2     1978.01     1879.86     69.96 o 
  -3   1   2       43.53       37.76      1.98 o 
  -2   1   2     1074.87      988.26     40.52 o 
  -1   1   2     8571.54     7815.99    288.32 o 
   0   1   2     1669.15     1687.89     62.65 o 
   1   1   2       49.17       57.04      3.10 o 
   2   1   2     5617.20     5714.99    210.25 o 
   3   1   2     1262.77     1337.98     50.15 o 
   4   1   2     2427.46     2503.05    102.85 o 
   5   1   2      549.95      578.22     25.11 o 
   6   1   2      124.91      117.99     13.01 o 
   7   1   2      536.13      447.16     26.77 o 
   8   1   2      310.82      272.17     22.63 o 
 -10   2   2        1.11       -0.35      1.04 o 
  -9   2   2      264.23      267.83     15.01 o 
  -8   2   2      448.64      460.10     23.36 o 
  -7   2   2     1114.70     1152.84     54.89 o 
  -6   2   2     3480.70     3476.23    142.55 o 
  -5   2   2      242.82      252.00     10.29 o 
  -4   2   2      698.68      706.98     29.70 o 
  -3   2   2     4036.31     3993.22    162.63 o 
  -2   2   2       70.06       60.49      2.87 o 
  -1   2   2     6797.54     6864.11    252.52 o 
   0   2   2       41.30       29.96      1.93 o 
   1   2   2      528.16      584.56     22.46 o 
   2   2   2     3405.36     3432.72    126.82 o 
   3   2   2     1366.00     1420.47     58.99 o 
   4   2   2      376.26      382.44     23.86 o 
   5   2   2      571.85      531.94     30.64 o 
   6   2   2       30.70       26.64      3.72 o 
   7   2   2      302.53      296.83     19.15 o 
   8   2   2      109.57      125.20     10.49 o 
 -11   3   2      184.70      230.20     20.48 o 
 -10   3   2       79.40       93.40      7.01 o 
  -9   3   2      354.88      336.01     20.37 o 
  -8   3   2      994.93     1055.75     50.83 o 
  -7   3   2      148.26      164.50      9.65 o 
  -6   3   2     1503.91     1515.74     62.73 o 
  -5   3   2      223.52      201.53      9.49 o 
  -4   3   2      237.71      228.17     10.45 o 
  -3   3   2     9789.13     9694.53    392.67 o 
  -2   3   2     1844.58     1915.36     71.02 o 
  -1   3   2     2039.49     2156.53     87.12 o 
   0   3   2     1265.41     1322.46     49.76 o 
   1   3   2      596.08      689.52     26.52 o 
   2   3   2     4361.96     4692.43    173.98 o 
   3   3   2      706.61      727.55     31.19 o 
   4   3   2      386.13      403.51     19.16 o 
   5   3   2      341.98      272.11     17.41 o 
   6   3   2       15.44       14.03      2.85 o 
   7   3   2      141.60      148.16     11.69 o 
 -11   4   2      110.52      138.31     17.50 o 
 -10   4   2        5.27        5.43      1.76 o 
  -9   4   2      145.27      138.56      8.98 o 
  -8   4   2     1667.34     1705.47     85.99 o 
  -7   4   2       33.51       36.00      2.94 o 
  -6   4   2      374.51      381.35     21.37 o 
  -5   4   2      268.92      253.48     11.79 o 
  -4   4   2      658.58      658.12     28.05 o 
  -3   4   2     5442.69     5276.43    214.32 o 
  -2   4   2     2308.27     2452.47     91.20 o 
  -1   4   2     1266.83     1387.65     52.19 o 
   0   4   2     1673.55     1776.26     73.44 o 
   1   4   2        2.18        0.63      0.76 o 
   2   4   2     1352.79     1447.79     68.81 o 
   3   4   2      503.53      551.30     27.11 o 
   4   4   2       82.03       76.09      8.39 o 
   5   4   2      755.32      634.96     36.70 o 
   6   4   2       86.73       83.61      7.82 o 
 -11   5   2      140.13      156.33     12.21 o 
 -10   5   2      366.27      347.69     22.03 o 
  -9   5   2      912.97      908.14     50.98 o 
  -8   5   2     1811.21     1857.36    103.82 o 
  -7   5   2       58.48       60.60      4.68 o 
  -6   5   2      395.27      391.95     19.78 o 
  -5   5   2     1196.38     1112.46     60.41 o 
  -4   5   2       38.05       35.99      2.92 o 
  -3   5   2     4342.02     4664.41    188.15 o 
  -2   5   2      679.21      695.19     26.76 o 
  -1   5   2      426.98      457.49     18.25 o 
   0   5   2     3372.45     3549.99    132.19 o 
   1   5   2      613.84      660.20     25.98 o 
   2   5   2      284.21      317.69     18.26 o 
   3   5   2      433.79      453.94     23.91 o 
   4   5   2        6.22        4.58      1.75 o 
   5   5   2      418.02      427.68     35.40 o 
 -10   6   2      455.39      492.59     55.45 o 
  -9   6   2        0.56        0.03      1.10 o 
  -8   6   2     2229.96     2168.27    100.24 o 
  -7   6   2      551.50      539.55     27.08 o 
  -6   6   2      436.79      435.01     22.06 o 
  -5   6   2     1504.63     1492.11     69.40 o 
  -4   6   2      268.30      247.91     13.38 o 
  -3   6   2      430.92      427.82     18.82 o 
  -2   6   2     1344.23     1448.26     59.56 o 
  -1   6   2      206.14      243.69     10.51 o 
   0   6   2     1310.81     1479.90     68.11 o 
   1   6   2      682.59      754.88     36.40 o 
   2   6   2       60.45       70.01      6.46 o 
   3   6   2      367.09      389.42     35.23 o 
   4   6   2      114.03      125.95     14.78 o 
 -10   7   2      447.38      562.35     53.14 o 
  -9   7   2       16.94       12.41      2.38 o 
  -8   7   2      477.25      479.60     26.07 o 
  -7   7   2      712.09      627.62     31.10 o 
  -6   7   2       68.13       64.45      5.13 o 
  -5   7   2      998.07      925.88     44.38 o 
  -4   7   2      289.94      297.47     15.99 o 
  -3   7   2       39.87       56.72      4.58 o 
  -2   7   2      636.67      696.40     32.88 o 
  -1   7   2       15.20       17.26      2.46 o 
   0   7   2      918.05     1045.79     65.04 o 
   1   7   2      254.35      256.44     16.57 o 
   2   7   2        1.31        1.33      1.39 o 
   3   7   2      102.84      120.41      9.84 o 
  -9   8   2       41.69       50.73      4.83 o 
  -8   8   2      304.35      324.73     17.91 o 
  -7   8   2      644.33      635.23     31.88 o 
  -6   8   2        0.01       -0.34      0.99 o 
  -5   8   2      521.82      463.28     30.98 o 
  -4   8   2      540.52      397.59     24.03 o 
  -3   8   2        0.31        0.29      1.10 o 
  -2   8   2      672.53      615.24     53.43 o 
  -1   8   2       91.17      107.09      9.04 o 
   0   8   2      225.18      254.54     16.80 o 
   1   8   2      513.16      562.90     33.09 o 
   2   8   2        5.53        3.95      2.47 o 
  -9   9   2       23.80       25.68      3.59 o 
  -8   9   2       39.93       45.90      4.69 o 
  -7   9   2      263.70      252.54     14.66 o 
  -6   9   2       20.62       20.58      3.43 o 
  -5   9   2      121.91      117.37      8.08 o 
  -4   9   2      616.38      546.36     32.24 o 
  -3   9   2      100.76       85.96      7.79 o 
  -2   9   2      391.60      414.03     32.65 o 
  -1   9   2      156.15      193.63     13.60 o 
   0   9   2       70.97       93.43      8.35 o 
  -7  10   2      238.59      260.77     17.06 o 
  -6  10   2       25.36       29.98      3.89 o 
  -5  10   2      108.66      103.49      9.11 o 
  -4  10   2      404.41      433.78     32.93 o 
  -3  10   2       46.95       55.55      7.97 o 
  -2  10   2      100.62      125.64     10.39 o 
   2 -12   3      207.73      213.02     15.46 o 
   3 -12   3       13.78       11.58      2.95 o 
   4 -12   3      195.37      215.34     15.56 o 
   5 -12   3      249.78      259.24     17.87 o 
  -1 -11   3      271.39      265.18     18.24 o 
   0 -11   3      282.44      285.73     16.29 o 
   1 -11   3       16.57       15.00      2.60 o 
   2 -11   3      669.48      618.12     30.95 o 
   3 -11   3        8.31        9.95      2.09 o 
   4 -11   3      233.99      222.94     15.41 o 
   5 -11   3      528.91      633.09     89.53 o 
   6 -11   3       24.09       30.50      4.40 o 
   7 -11   3       95.94      137.16     20.16 o 
  -2 -10   3      124.66      119.84     10.04 o 
  -1 -10   3      303.43      284.79     16.05 o 
   0 -10   3      698.22      618.68     30.63 o 
   1 -10   3       20.32       14.98      2.46 o 
   2 -10   3       32.08       30.43      3.44 o 
   3 -10   3      473.86      484.65     99.81 o 
   4 -10   3       24.80       22.09      2.71 o 
   5 -10   3      646.63      647.71     59.56 o 
   6 -10   3      278.07      299.38     30.24 o 
   7 -10   3       78.23       72.67      9.95 o 
   8 -10   3      231.84      217.95     23.89 o 
  -4  -9   3       23.54       25.56      5.17 o 
  -3  -9   3      258.39      238.78     16.50 o 
  -2  -9   3      169.72      149.86     13.61 o 
  -1  -9   3      243.13      228.21     13.03 o 
   0  -9   3      391.34      359.06     18.66 o 
   1  -9   3       44.63       39.82      3.77 o 
   2  -9   3      569.27      556.64     43.42 o 
   3  -9   3       31.00       27.62      3.09 o 
   4  -9   3        2.15        2.07      1.14 o 
   5  -9   3       88.63       91.48      8.09 o 
   6  -9   3      371.16      473.83     34.60 o 
   7  -9   3        7.28        5.59      2.08 o 
   8  -9   3      603.68      549.64     33.26 o 
   9  -9   3       29.40       20.82      4.84 o 
  -5  -8   3       95.42       90.74      8.26 o 
  -4  -8   3        5.98        6.51      2.64 o 
  -3  -8   3      837.34      736.70     51.57 o 
  -2  -8   3      388.57      376.65     27.60 o 
  -1  -8   3      188.11      184.34     10.71 o 
   0  -8   3      686.12      638.67     30.82 o 
   1  -8   3      299.71      273.44     14.52 o 
   2  -8   3      300.93      292.66     15.15 o 
   3  -8   3     1556.52     1602.95     66.25 o 
   4  -8   3       14.93       17.21      2.14 o 
   5  -8   3      440.83      459.09     20.39 o 
   6  -8   3      723.98      754.36     38.24 o 
   7  -8   3       12.53       17.12      3.10 o 
   8  -8   3      553.19      471.16     36.16 o 
   9  -8   3      185.69      186.50     17.71 o 
  -6  -7   3        0.08       -0.15      0.89 o 
  -5  -7   3      295.09      243.88     13.97 o 
  -4  -7   3      122.96      116.93     14.33 o 
  -3  -7   3      663.05      663.40     43.22 o 
  -2  -7   3      770.19      789.59     33.69 o 
  -1  -7   3        3.37        3.02      1.04 o 
   0  -7   3     1050.09     1039.00     49.18 o 
   1  -7   3     2360.79     2147.42     97.23 o 
   2  -7   3       78.38       72.65      4.38 o 
   3  -7   3     1068.56     1051.79     43.89 o 
   4  -7   3      372.81      387.59     17.28 o 
   5  -7   3      645.74      693.13     29.79 o 
   6  -7   3     1486.25     1667.45     79.56 o 
   7  -7   3       70.79       91.02     10.16 o 
   8  -7   3      355.87      322.99     26.08 o 
   9  -7   3      304.99      256.48     22.16 o 
  10  -7   3        3.12        3.79      2.63 o 
  -7  -6   3      138.80      140.15      9.38 o 
  -6  -6   3       10.99       10.90      2.07 o 
  -5  -6   3      549.26      508.65     26.76 o 
  -4  -6   3      421.22      414.20     24.34 o 
  -3  -6   3      265.35      287.79     13.25 o 
  -2  -6   3      543.78      519.73     22.55 o 
  -1  -6   3      199.98      197.72      9.47 o 
   0  -6   3     1328.72     1308.39     49.52 o 
   1  -6   3     4972.43     4853.98    195.33 o 
   2  -6   3      254.20      258.42     10.57 o 
   3  -6   3     1902.90     1931.09     79.07 o 
   4  -6   3     1281.85     1354.84     56.10 o 
   5  -6   3      473.71      519.76     22.59 o 
   6  -6   3     1721.08     1912.57    138.13 o 
   7  -6   3      111.53      143.98     17.69 o 
   8  -6   3      266.36      231.21     19.82 o 
   9  -6   3      348.80      340.39     27.73 o 
  10  -6   3        8.09        7.51      3.21 o 
  -8  -5   3       38.58       46.51      4.72 o 
  -7  -5   3      224.96      209.55     12.34 o 
  -6  -5   3      135.26      128.92      8.39 o 
  -5  -5   3      865.78      799.28     38.33 o 
  -4  -5   3     1407.92     1378.36     63.78 o 
  -3  -5   3      189.48      187.48      9.28 o 
  -2  -5   3      903.04      870.23     35.95 o 
  -1  -5   3     1205.46     1147.67     47.26 o 
   0  -5   3      732.26      727.27     27.75 o 
   1  -5   3     3894.17     3871.96    143.31 o 
   2  -5   3      646.27      639.84     24.61 o 
   3  -5   3     1219.51     1230.43     46.43 o 
   4  -5   3     2037.62     2064.07     77.00 o 
   5  -5   3       62.18       76.22      4.03 o 
   6  -5   3      574.89      610.71     27.47 o 
   7  -5   3      722.14      813.85     54.37 o 
   8  -5   3      137.58      132.59      8.64 o 
   9  -5   3      720.77      657.15     38.92 o 
  10  -5   3       45.69       57.50      8.09 o 
  -8  -4   3       18.27       18.42      2.81 o 
  -7  -4   3      460.87      411.75     21.44 o 
  -6  -4   3      633.21      598.06     29.34 o 
  -5  -4   3     1068.00     1018.17     48.01 o 
  -4  -4   3     1156.13     1095.87     47.49 o 
  -3  -4   3      156.64      171.18      8.23 o 
  -2  -4   3     2818.78     2753.52    110.92 o 
  -1  -4   3     2502.13     2334.61     86.76 o 
   0  -4   3        4.78        5.53      0.89 o 
   1  -4   3     3727.43     3863.52    143.07 o 
   2  -4   3      953.86      837.60     31.78 o 
   3  -4   3     1991.49     2102.25     78.24 o 
   4  -4   3     1820.23     1796.76     67.35 o 
   5  -4   3       72.56       66.52      3.61 o 
   6  -4   3       73.23       70.67      5.08 o 
   7  -4   3      786.17      760.87     40.61 o 
   8  -4   3        0.57        1.96      1.23 o 
   9  -4   3      352.62      329.18     18.14 o 
  -9  -3   3      104.14      112.52      8.05 o 
  -8  -3   3        1.80        2.02      1.32 o 
  -7  -3   3      745.72      726.08     45.76 o 
  -6  -3   3     1414.88     1335.46     62.23 o 
  -5  -3   3        0.46        1.30      0.99 o 
  -4  -3   3     4637.64     4740.69    174.81 o 
  -3  -3   3      158.80      133.89      5.88 o 
  -2  -3   3     5625.08     5560.69    205.41 o 
  -1  -3   3     3371.25     3264.30    120.58 o 
   0  -3   3      330.20      317.72     12.37 o 
   1  -3   3     1702.97     1702.43     63.41 o 
   2  -3   3     6908.31     6876.60    253.25 o 
   3  -3   3      474.86      535.64     20.62 o 
   4  -3   3     1131.05     1070.31     40.45 o 
   5  -3   3      452.64      431.23     18.97 o 
   6  -3   3       89.10       82.62      5.73 o 
   7  -3   3     1079.81     1048.61     50.18 o 
   8  -3   3      114.21      114.00     11.68 o 
   9  -3   3      143.28      139.29      9.28 o 
  -9  -2   3      247.29      271.92     29.84 o 
  -8  -2   3      108.67      108.21      8.90 o 
  -7  -2   3      744.86      762.43     40.39 o 
  -6  -2   3     1124.13     1137.74     47.81 o 
  -5  -2   3      124.73      148.35      6.67 o 
  -4  -2   3      269.30      244.84     10.02 o 
  -3  -2   3     2068.46     2073.43     77.28 o 
  -2  -2   3        1.42        5.20      0.91 o 
  -1  -2   3      931.28      904.81     33.89 o 
   0  -2   3     1317.66     1277.02     47.24 o 
   1  -2   3     1960.72     1920.85     78.15 o 
   2  -2   3     5422.40     5202.81    211.01 o 
   3  -2   3      350.19      359.62     14.16 o 
   4  -2   3      920.48      898.21     33.97 o 
   5  -2   3      488.58      470.30     23.38 o 
   6  -2   3      144.05      122.47      9.19 o 
   7  -2   3      553.46      505.29     25.55 o 
   8  -2   3       98.15       89.23      6.66 o 
   9  -2   3       17.54       19.73      2.95 o 
 -10  -1   3       79.95      107.54     22.09 o 
  -9  -1   3      385.60      327.22     25.83 o 
  -8  -1   3       82.77       87.33     10.83 o 
  -7  -1   3      433.45      451.76     20.27 o 
  -6  -1   3      791.98      825.56     35.15 o 
  -5  -1   3       25.38       31.26      2.16 o 
  -4  -1   3     4963.02     5101.98    188.78 o 
  -3  -1   3      163.96      120.47      5.18 o 
  -2  -1   3      141.29      143.78      5.96 o 
  -1  -1   3      127.16      107.02      5.01 o 
   0  -1   3     2344.83     2209.45     81.62 o 
   1  -1   3     1783.89     1649.24     67.30 o 
   2  -1   3     6665.08     6422.16    288.87 o 
   3  -1   3      384.12      380.58     15.00 o 
   4  -1   3     1032.94      930.26     39.04 o 
   5  -1   3     1782.35     1667.80     77.78 o 
   6  -1   3       54.47       54.67      4.66 o 
   7  -1   3      698.60      653.26     32.34 o 
   8  -1   3      102.84      101.63      7.53 o 
   9  -1   3       76.88       73.80      7.21 o 
 -10   0   3        3.72        3.92      1.97 o 
  -9   0   3      875.17      989.55     66.94 o 
  -8   0   3      270.94      274.36     15.10 o 
  -7   0   3      472.95      501.83     22.27 o 
  -6   0   3     1580.84     1665.03     62.64 o 
  -5   0   3      356.78      358.45     14.30 o 
  -4   0   3      948.27      878.90     33.25 o 
  -3   0   3     2652.27     2486.61     92.18 o 
  -2   0   3       20.28       19.52      1.31 o 
  -1   0   3     2818.97     2698.75    109.33 o 
   0   0   3     7942.33     7388.34    272.33 o 
   1   0   3       27.73       38.31      2.12 o 
   2   0   3     5620.20     5703.11    210.20 o 
   3   0   3     1757.61     1846.08     69.27 o 
   4   0   3     1219.47     1136.24     75.24 o 
   5   0   3     1142.28     1103.30     52.47 o 
   6   0   3      116.10      110.85     10.83 o 
   7   0   3      108.25      103.58      7.25 o 
   8   0   3      487.28      435.93     26.80 o 
 -10   1   3       41.58       40.40      4.34 o 
  -9   1   3      423.15      430.26     30.30 o 
  -8   1   3      346.07      348.09     20.60 o 
  -7   1   3       18.21       20.36      2.63 o 
  -6   1   3     2019.21     2112.20     87.09 o 
  -5   1   3     3766.33     3707.82    137.10 o 
  -4   1   3      228.82      226.35      9.18 o 
  -3   1   3     3787.06     3714.80    137.11 o 
  -2   1   3      610.11      581.09     23.85 o 
  -1   1   3     5047.40     5235.82    192.57 o 
   0   1   3     4352.86     4338.17    160.11 o 
   1   1   3      169.08      167.05      7.06 o 
   2   1   3     1650.00     1664.01     62.20 o 
   3   1   3     2283.62     2333.35     95.43 o 
   4   1   3      186.54      194.51     10.95 o 
   5   1   3      561.03      563.72     36.29 o 
   6   1   3       42.01       38.86      4.74 o 
   7   1   3        8.02        4.49      2.36 o 
   8   1   3      214.86      216.52     15.37 o 
 -11   2   3      161.55      212.82     13.09 o 
 -10   2   3      289.92      321.09     22.46 o 
  -9   2   3      114.56      122.86      8.60 o 
  -8   2   3      698.66      713.08     35.24 o 
  -7   2   3       85.15       89.33      5.21 o 
  -6   2   3      801.49      797.93     33.86 o 
  -5   2   3     3565.77     3496.29    142.88 o 
  -4   2   3     1182.53     1263.83     52.52 o 
  -3   2   3     5368.40     5253.85    212.83 o 
  -2   2   3     5337.17     5266.40    193.83 o 
  -1   2   3     1667.74     1779.60     66.36 o 
   0   2   3     3418.15     3514.46    130.26 o 
   1   2   3      230.96      215.56      9.05 o 
   2   2   3     2575.91     2670.12     99.20 o 
   3   2   3     1416.91     1476.74     61.52 o 
   4   2   3        3.86        3.72      1.43 o 
   5   2   3       82.37       81.79      6.61 o 
   6   2   3      140.65      116.18      9.40 o 
   7   2   3        0.91        0.62      1.28 o 
 -11   3   3      153.05      172.45     13.75 o 
 -10   3   3      119.11      114.92      8.19 o 
  -9   3   3        4.28        2.87      1.39 o 
  -8   3   3      590.31      590.34     29.95 o 
  -7   3   3      599.95      593.74     25.80 o 
  -6   3   3      335.11      332.32     15.11 o 
  -5   3   3     1646.99     1549.85     63.94 o 
  -4   3   3      626.94      638.91     27.10 o 
  -3   3   3     2673.39     2638.14     97.85 o 
  -2   3   3     3154.07     3285.06    121.05 o 
  -1   3   3       60.54       74.30      3.81 o 
   0   3   3      955.89     1003.66     38.18 o 
   1   3   3      620.20      688.30     26.62 o 
   2   3   3      500.60      570.21     22.86 o 
   3   3   3     1404.77     1491.19     80.38 o 
   4   3   3       42.19       41.76      4.55 o 
   5   3   3       52.46       55.30      5.70 o 
   6   3   3      195.55      183.08     13.36 o 
 -11   4   3      125.86      143.61     11.86 o 
 -10   4   3      459.54      488.44     30.98 o 
  -9   4   3       21.73       20.96      2.82 o 
  -8   4   3      963.05      891.31     49.70 o 
  -7   4   3      332.16      354.03     18.37 o 
  -6   4   3       39.19       40.56      3.02 o 
  -5   4   3     2477.36     2414.83     99.29 o 
  -4   4   3     1037.03     1115.59     46.56 o 
  -3   4   3     1904.74     2066.56     76.69 o 
  -2   4   3     1518.46     1600.76     59.68 o 
  -1   4   3        0.45        0.48      0.76 o 
   0   4   3      744.51      835.20     32.30 o 
   1   4   3     1238.06     1338.54     56.16 o 
   2   4   3      103.68      113.26      6.42 o 
   3   4   3      337.48      351.99     18.21 o 
   4   4   3      226.27      204.06     13.96 o 
   5   4   3        8.37        3.95      1.80 o 
 -11   5   3        1.33        1.61      2.18 o 
 -10   5   3      729.46      709.47     52.07 o 
  -9   5   3      202.70      218.20     19.28 o 
  -8   5   3      646.28      721.59     47.10 o 
  -7   5   3      465.45      453.10     32.13 o 
  -6   5   3       27.69       23.20      2.71 o 
  -5   5   3     1474.62     1448.50     74.34 o 
  -4   5   3     1699.92     1815.17     86.14 o 
  -3   5   3      304.28      310.67     14.27 o 
  -2   5   3      466.53      516.65     21.27 o 
  -1   5   3       52.30       57.90      3.97 o 
   0   5   3       83.28       91.13      4.90 o 
   1   5   3      556.35      666.98     26.69 o 
   2   5   3      197.12      228.22     12.68 o 
   3   5   3      192.75      198.73     24.95 o 
   4   5   3      334.56      306.00     19.82 o 
   5   5   3        0.08        0.33      1.51 o 
 -10   6   3      413.02      505.15     53.29 o 
  -9   6   3      209.82      216.34     15.03 o 
  -8   6   3      148.34      145.44     12.32 o 
  -7   6   3      348.57      306.91     16.25 o 
  -6   6   3        1.16        2.13      1.26 o 
  -5   6   3      885.41      890.85     49.32 o 
  -4   6   3      768.85      869.26     49.76 o 
  -3   6   3        2.76        3.51      1.31 o 
  -2   6   3      776.12      895.26     39.68 o 
  -1   6   3      247.62      282.32     17.24 o 
   0   6   3      274.10      339.33     19.40 o 
   1   6   3      100.36      114.58      8.49 o 
   2   6   3        5.71        5.48      1.71 o 
   3   6   3       19.00       20.82      3.52 o 
 -10   7   3      341.25      445.02     26.84 o 
  -9   7   3      190.72      205.32     12.27 o 
  -8   7   3       45.08       39.97      4.05 o 
  -7   7   3      567.56      519.76     26.87 o 
  -6   7   3      209.30      204.83     15.37 o 
  -5   7   3      361.11      358.61     31.04 o 
  -4   7   3      657.69      682.92     50.44 o 
  -3   7   3       33.59       38.46      3.73 o 
  -2   7   3      630.79      608.73     49.12 o 
  -1   7   3      758.89      779.58     43.43 o 
   0   7   3        3.50        3.13      1.74 o 
   1   7   3      265.03      272.94     17.86 o 
   2   7   3      130.95      152.40     18.78 o 
  -9   8   3      144.04      152.27     10.15 o 
  -8   8   3        0.01        0.63      1.07 o 
  -7   8   3      321.79      307.73     23.51 o 
  -6   8   3      277.80      260.63     24.13 o 
  -5   8   3        5.10        3.82      1.49 o 
  -4   8   3      526.07      387.28     28.93 o 
  -3   8   3      349.75      328.89     27.86 o 
  -2   8   3      268.61      237.87     15.95 o 
  -1   8   3      396.10      443.96     32.54 o 
   0   8   3       20.08       30.99      4.48 o 
   1   8   3       49.96       66.55      6.93 o 
  -8   9   3       23.97       27.18      3.67 o 
  -7   9   3      198.39      204.28     12.57 o 
  -6   9   3      171.39      188.55     13.67 o 
  -5   9   3        2.66        1.63      1.29 o 
  -4   9   3      195.22      209.74     24.56 o 
  -3   9   3      386.41      392.01     24.39 o 
  -2   9   3       27.36       31.74      4.53 o 
  -1   9   3      119.17      162.65     15.65 o 
   1 -12   4       32.35       34.50      4.07 o 
   2 -12   4      102.91      104.45      7.74 o 
   3 -12   4      158.20      179.24     13.52 o 
   4 -12   4        1.31        0.77      1.51 o 
   5 -12   4      293.20      294.66     24.43 o 
   6 -12   4      152.43      182.12     17.17 o 
  -1 -11   4       50.15       49.79      5.88 o 
   0 -11   4      303.58      287.26     16.28 o 
   1 -11   4      205.44      179.83     11.24 o 
   2 -11   4        0.41        0.41      1.07 o 
   3 -11   4      482.87      492.45     41.31 o 
   4 -11   4      221.16      231.26     23.16 o 
   5 -11   4      297.81      294.70     37.50 o 
   6 -11   4      254.75      207.13     25.30 o 
   7 -11   4        1.00        0.57      1.43 o 
  -3 -10   4       22.51       21.42      3.79 o 
  -2 -10   4      152.15      137.73     10.84 o 
  -1 -10   4        0.06        0.05      1.07 o 
   0 -10   4      565.31      474.03     24.30 o 
   1 -10   4       74.18       64.97      5.27 o 
   2 -10   4       16.52       19.88      2.79 o 
   3 -10   4      490.33      412.99     43.30 o 
   4 -10   4      604.06      582.60     51.86 o 
   5 -10   4        9.24        9.34      1.85 o 
   6 -10   4      437.57      398.54     30.05 o 
   7 -10   4        0.10        1.19      1.43 o 
   8 -10   4      488.46      502.38     30.81 o 
  -4  -9   4      113.72      107.18      9.43 o 
  -3  -9   4       65.73       63.27      6.36 o 
  -2  -9   4      534.51      501.50     25.34 o 
  -1  -9   4      153.99      135.14      8.78 o 
   0  -9   4      100.75       87.37      6.34 o 
   1  -9   4     1075.71      998.04     46.88 o 
   2  -9   4       38.29       39.84      3.77 o 
   3  -9   4     2126.72     1876.50     99.25 o 
   4  -9   4     1150.90     1178.71     72.42 o 
   5  -9   4        0.88        0.25      1.00 o 
   6  -9   4      599.10      589.82     31.49 o 
   7  -9   4      144.48      169.58     12.56 o 
   8  -9   4      476.99      586.56     40.91 o 
   9  -9   4      237.02      261.03     23.00 o 
  -5  -8   4       56.61       53.17      5.85 o 
  -4  -8   4      390.53      322.41     20.44 o 
  -3  -8   4        3.32        2.75      1.68 o 
  -2  -8   4      939.03      877.11     41.50 o 
  -1  -8   4     1240.50     1085.23     50.64 o 
   0  -8   4        5.77        4.72      1.47 o 
   1  -8   4     1251.07     1161.44     53.95 o 
   2  -8   4      334.76      347.73     17.62 o 
   3  -8   4     1522.01     1610.08     74.71 o 
   4  -8   4     1746.70     1798.11     86.64 o 
   5  -8   4       86.22       85.77      5.20 o 
   6  -8   4      923.96      985.07     80.33 o 
   7  -8   4      411.68      426.32     46.45 o 
   8  -8   4       36.60       35.23      6.25 o 
   9  -8   4      121.76      141.95     14.53 o 
  -6  -7   4      145.29      142.75      9.42 o 
  -5  -7   4       73.01       68.71      5.43 o 
  -4  -7   4      393.15      360.79     18.97 o 
  -3  -7   4       88.57       93.18      7.64 o 
  -2  -7   4      351.93      336.91     15.37 o 
  -1  -7   4     1817.04     1809.19     73.92 o 
   0  -7   4      166.54      168.20      9.53 o 
   1  -7   4     3475.18     3517.84    142.92 o 
   2  -7   4      710.04      739.40     31.37 o 
   3  -7   4      370.15      388.81     17.37 o 
   4  -7   4     1335.33     1451.83     60.27 o 
   5  -7   4       79.45       83.91      5.90 o 
   6  -7   4     1251.66     1344.80     62.70 o 
   7  -7   4      417.38      548.01     55.17 o 
   8  -7   4        1.04        0.22      1.52 o 
   9  -7   4       35.69       41.80      8.10 o 
  -7  -6   4      223.81      229.21     13.43 o 
  -6  -6   4      252.08      224.70     13.04 o 
  -5  -6   4        8.87        7.55      1.72 o 
  -4  -6   4      790.20      787.01     43.65 o 
  -3  -6   4      259.54      262.71     14.15 o 
  -2  -6   4      162.88      154.10      8.18 o 
  -1  -6   4     2297.51     2210.27     89.86 o 
   0  -6   4       31.47       27.35      1.93 o 
   1  -6   4     2724.80     2729.79    101.67 o 
   2  -6   4     1245.67     1317.73     49.69 o 
   3  -6   4        3.77        4.77      1.02 o 
   4  -6   4      847.67      884.85     34.06 o 
   5  -6   4      487.25      509.69     25.14 o 
   6  -6   4      613.71      639.54     41.08 o 
   7  -6   4      832.96      857.39     57.68 o 
   8  -6   4       29.07       32.30      7.05 o 
   9  -6   4      152.38      161.87     15.62 o 
  -8  -5   4       27.98       28.30      3.64 o 
  -7  -5   4      187.52      161.61     10.13 o 
  -6  -5   4     1137.54     1021.34     64.34 o 
  -5  -5   4      103.00      100.64      6.66 o 
  -4  -5   4     1235.57     1291.25     53.23 o 
  -3  -5   4      151.64      154.31      7.78 o 
  -2  -5   4       82.35       77.93      4.47 o 
  -1  -5   4     4071.73     3907.67    145.21 o 
   0  -5   4       55.36       51.62      2.85 o 
   1  -5   4     4881.13     5238.68    193.72 o 
   2  -5   4     1029.67      953.07     36.22 o 
   3  -5   4        1.53        1.23      0.74 o 
   4  -5   4      887.81      838.33     35.42 o 
   5  -5   4      543.60      598.52     25.91 o 
   6  -5   4       33.57       37.49      3.05 o 
   7  -5   4      447.56      495.28     25.07 o 
   8  -5   4      380.84      368.74     29.73 o 
   9  -5   4      181.26      193.32     13.52 o 
  -8  -4   4      116.00      127.43      8.64 o 
  -7  -4   4      220.79      235.10     17.97 o 
  -6  -4   4     2047.10     2017.56     92.55 o 
  -5  -4   4      228.89      219.99     14.66 o 
  -4  -4   4     2288.70     2345.27     94.90 o 
  -3  -4   4     2799.33     2946.97    109.28 o 
  -2  -4   4       93.35       92.12      5.01 o 
  -1  -4   4     3892.42     3822.08    141.54 o 
   0  -4   4      599.02      619.37     23.79 o 
   1  -4   4     1742.94     1827.52     68.04 o 
   2  -4   4     6191.22     6197.33    228.47 o 
   3  -4   4      539.26      537.69     20.95 o 
   4  -4   4      932.52      932.39     39.09 o 
   5  -4   4     1062.21     1099.11     46.17 o 
   6  -4   4      202.63      204.61     11.73 o 
   7  -4   4      738.25      700.56     34.62 o 
   8  -4   4      401.66      371.51     19.89 o 
   9  -4   4       61.26       68.08      5.90 o 
  -9  -3   4       82.76       87.07      7.91 o 
  -8  -3   4      352.96      358.41     19.00 o 
  -7  -3   4      114.99      115.11      9.59 o 
  -6  -3   4     1206.43     1262.78     58.87 o 
  -5  -3   4      141.71      154.53      7.66 o 
  -4  -3   4      328.19      356.62     14.35 o 
  -3  -3   4     5711.65     6061.33    224.11 o 
  -2  -3   4     2272.65     2429.34     90.46 o 
  -1  -3   4     1121.19     1073.77     40.39 o 
   0  -3   4      283.88      229.45      9.27 o 
   1  -3   4      138.78      135.90      5.79 o 
   2  -3   4     6761.27     6326.88    255.93 o 
   3  -3   4     1929.56     1963.51     80.54 o 
   4  -3   4      353.17      325.10     14.66 o 
   5  -3   4     1074.68     1074.15     50.83 o 
   6  -3   4      341.39      335.89     17.75 o 
   7  -3   4      138.81      126.24      8.32 o 
   8  -3   4      533.91      464.38     24.23 o 
   9  -3   4       17.45       17.12      2.79 o 
 -10  -2   4       38.49       55.52     16.40 o 
  -9  -2   4      165.55      182.15     20.61 o 
  -8  -2   4      706.48      769.99     45.47 o 
  -7  -2   4        3.27        3.71      1.43 o 
  -6  -2   4      918.61      975.86     41.36 o 
  -5  -2   4       41.65       46.00      2.76 o 
  -4  -2   4     1792.22     1834.22     68.60 o 
  -3  -2   4     6084.89     6031.66    222.89 o 
  -2  -2   4     2729.02     2680.00    108.92 o 
  -1  -2   4      369.02      463.62     17.81 o 
   0  -2   4     4251.39     3981.52    161.00 o 
   1  -2   4       80.29       86.18      4.44 o 
   2  -2   4     6011.22     5731.65    232.55 o 
   3  -2   4     1489.89     1553.35     64.08 o 
   4  -2   4       60.05       53.74      3.43 o 
   5  -2   4     2450.98     2340.16    124.94 o 
   6  -2   4     1194.48     1038.01     49.59 o 
   7  -2   4      445.34      377.25     23.42 o 
   8  -2   4      215.36      203.93     12.27 o 
 -10  -1   4      126.44      144.76     11.33 o 
  -9  -1   4      296.93      310.15     29.87 o 
  -8  -1   4     1111.84     1110.77     61.22 o 
  -7  -1   4      191.59      213.36     10.48 o 
  -6  -1   4      115.12      120.08      5.71 o 
  -5  -1   4     1249.44     1372.22     51.55 o 
  -4  -1   4      407.19      441.80     17.27 o 
  -3  -1   4     5992.94     5866.89    216.19 o 
  -2  -1   4     3306.57     3123.54    126.82 o 
  -1  -1   4      788.73      845.18     34.99 o 
   0  -1   4     8439.67     7880.18    318.09 o 
   1  -1   4     4640.22     4984.22    183.65 o 
   2  -1   4     1674.22     1709.49     69.74 o 
   3  -1   4      820.53      853.54     35.76 o 
   4  -1   4        0.08       -0.67      0.83 o 
   5  -1   4     1396.12     1237.60     58.72 o 
   6  -1   4     1786.87     1492.31     70.62 o 
   7  -1   4       14.97       15.02      2.44 o 
   8  -1   4      467.37      406.01     25.21 o 
 -10   0   4      266.01      338.49     28.76 o 
  -9   0   4       58.63       68.91      5.58 o 
  -8   0   4      740.66      832.34     59.05 o 
  -7   0   4      868.71      904.32     43.64 o 
  -6   0   4      121.38      131.71      6.15 o 
  -5   0   4     3816.06     3944.73    146.29 o 
  -4   0   4       18.36       17.50      1.52 o 
  -3   0   4     1490.36     1443.61     53.89 o 
  -2   0   4     1049.68      942.39     38.87 o 
  -1   0   4      189.89      221.28      8.87 o 
   0   0   4     7498.19     7206.84    264.23 o 
   1   0   4     3577.76     3746.47    137.97 o 
   2   0   4        6.65        3.01      0.76 o 
   3   0   4      501.23      485.99     22.31 o 
   4   0   4       26.24       25.19      2.88 o 
   5   0   4      565.38      527.55     26.48 o 
   6   0   4      724.89      613.03     40.17 o 
   7   0   4       22.42       27.53      4.44 o 
   8   0   4      143.03      156.02     12.13 o 
 -10   1   4      417.24      429.58     26.97 o 
  -9   1   4        0.03        0.49      1.19 o 
  -8   1   4      242.85      249.62     13.95 o 
  -7   1   4      884.51      920.67     39.27 o 
  -6   1   4        8.62       11.25      1.61 o 
  -5   1   4     4447.14     4364.84    199.25 o 
  -4   1   4     2369.86     2389.47     88.82 o 
  -3   1   4      398.13      428.34     16.59 o 
  -2   1   4     3103.52     2977.65    120.80 o 
  -1   1   4        6.22       10.27      1.17 o 
   0   1   4     6129.45     6347.94    234.40 o 
   1   1   4     1610.10     1680.01     62.65 o 
   2   1   4       55.05       59.80      3.33 o 
   3   1   4      844.15      809.52     45.36 o 
   4   1   4      255.32      257.81     14.10 o 
   5   1   4      129.64      123.89     12.49 o 
   6   1   4      373.64      319.42     20.26 o 
   7   1   4       17.32       17.31      3.31 o 
 -11   2   4       55.76       67.17      6.06 o 
 -10   2   4      228.37      232.80     17.70 o 
  -9   2   4       85.89       85.75      6.40 o 
  -8   2   4      133.01      133.95      8.45 o 
  -7   2   4     1127.80     1207.87     67.90 o 
  -6   2   4       12.29       12.79      1.70 o 
  -5   2   4     2617.50     2562.60    105.47 o 
  -4   2   4     1096.55     1066.62     44.44 o 
  -3   2   4       20.23       18.65      1.50 o 
  -2   2   4     3058.06     2937.26    119.21 o 
  -1   2   4      458.44      494.90     19.28 o 
   0   2   4     1059.32     1165.35     48.42 o 
   1   2   4     2004.85     2231.81     83.45 o 
   2   2   4        0.30        0.90      0.77 o 
   3   2   4     1213.15     1284.02     60.65 o 
   4   2   4      640.30      546.94     37.02 o 
   5   2   4        3.47        3.53      1.67 o 
   6   2   4      316.73      295.21     24.12 o 
 -11   3   4       90.62       95.81      7.56 o 
 -10   3   4      574.10      582.62     29.90 o 
  -9   3   4       91.15       98.27      7.36 o 
  -8   3   4       94.55      103.07     10.82 o 
  -7   3   4     1360.39     1377.96     59.06 o 
  -6   3   4       19.81       20.28      2.22 o 
  -5   3   4     1949.31     1975.77     91.47 o 
  -4   3   4     2542.88     2562.02    104.32 o 
  -3   3   4       61.97       70.56      5.36 o 
  -2   3   4     2654.20     2800.71    112.53 o 
  -1   3   4     1371.66     1480.81     55.64 o 
   0   3   4      139.94      152.05      7.01 o 
   1   3   4     1371.44     1517.41     63.06 o 
   2   3   4      375.58      412.72     18.58 o 
   3   3   4      737.66      731.88     41.22 o 
   4   3   4      757.70      694.86     39.53 o 
   5   3   4       24.36       22.63      3.75 o 
   6   3   4      296.75      360.50     42.30 o 
 -11   4   4        7.59        7.85      3.13 o 
 -10   4   4      584.83      598.73     38.54 o 
  -9   4   4      913.52      723.09     51.93 o 
  -8   4   4       33.31       33.52      3.05 o 
  -7   4   4      535.95      540.06     24.16 o 
  -6   4   4      401.99      416.57     18.68 o 
  -5   4   4      646.03      660.91     29.37 o 
  -4   4   4     2626.12     2597.33    119.86 o 
  -3   4   4      139.07      143.64      7.63 o 
  -2   4   4      789.13      839.13     38.47 o 
  -1   4   4      957.54     1082.18     45.27 o 
   0   4   4      631.59      711.21     27.73 o 
   1   4   4     1180.68     1378.80     52.47 o 
   2   4   4      543.98      608.52     46.78 o 
   3   4   4      101.31       95.38      8.41 o 
   4   4   4      555.17      552.98     50.60 o 
   5   4   4       59.72       70.51      7.13 o 
 -10   5   4      296.63      334.11     30.21 o 
  -9   5   4      805.49      835.46     53.15 o 
  -8   5   4       59.66       63.00      5.02 o 
  -7   5   4      304.66      303.70     21.25 o 
  -6   5   4      290.16      288.34     15.45 o 
  -5   5   4        2.05        2.47      1.34 o 
  -4   5   4     2073.18     2037.09    108.22 o 
  -3   5   4      224.39      264.21     13.30 o 
  -2   5   4      746.55      812.42     31.45 o 
  -1   5   4     1078.28     1213.33     50.66 o 
   0   5   4       74.24       88.88      5.50 o 
   1   5   4       66.25       80.09      7.47 o 
   2   5   4      429.05      414.62     69.77 o 
   3   5   4       33.93       33.11      4.44 o 
   4   5   4      336.53      408.48     41.31 o 
 -10   6   4      126.21      151.11     11.68 o 
  -9   6   4      579.51      604.34     36.00 o 
  -8   6   4       93.64       93.99      7.82 o 
  -7   6   4       67.53       69.58      6.31 o 
  -6   6   4     1551.72     1254.93     68.92 o 
  -5   6   4       52.73       56.11      5.99 o 
  -4   6   4      637.74      585.68     48.01 o 
  -3   6   4      344.27      310.91     27.82 o 
  -2   6   4      175.44      189.19     20.25 o 
  -1   6   4     1659.89     1978.30    100.19 o 
   0   6   4      636.41      732.66     40.52 o 
   1   6   4      376.94      397.80     55.14 o 
   2   6   4      181.22      198.65     27.08 o 
   3   6   4        0.02        0.21      1.47 o 
  -9   7   4      139.11      147.23     11.41 o 
  -8   7   4      117.61      113.35      8.90 o 
  -7   7   4       18.61       21.49      2.97 o 
  -6   7   4      937.68      852.28     50.42 o 
  -5   7   4      775.19      647.43     67.26 o 
  -4   7   4      302.42      221.45     18.01 o 
  -3   7   4      340.84      358.16     27.44 o 
  -2   7   4       41.46       42.76      4.72 o 
  -1   7   4      556.56      661.67     56.27 o 
   0   7   4      260.75      348.38     22.61 o 
   1   7   4        0.80       -0.03      1.61 o 
  -8   8   4      121.06      118.23     10.03 o 
  -7   8   4        4.31        2.78      1.52 o 
  -6   8   4      717.56      619.26     36.54 o 
  -5   8   4      189.53      148.57     13.66 o 
  -4   8   4       56.01       66.43      9.53 o 
  -3   8   4      342.60      358.85     64.43 o 
  -2   8   4        7.34        6.83      2.26 o 
  -1   8   4      150.68      206.73     26.09 o 
  -6   9   4      238.58      222.84     28.07 o 
  -5   9   4      217.28      205.84     18.01 o 
  -4   9   4       77.66       82.97      7.91 o 
   1 -12   5      276.43      271.13     15.59 o 
   2 -12   5       21.22       22.98      3.29 o 
   3 -12   5      198.57      221.80     16.60 o 
   4 -12   5      250.44      238.34     20.68 o 
   5 -12   5        7.48       10.79      4.31 o 
  -2 -11   5      136.04      141.91     11.46 o 
  -1 -11   5       63.96       62.64      5.66 o 
   0 -11   5      149.24      138.30      9.31 o 
   1 -11   5       70.39       65.30      5.56 o 
   2 -11   5       19.20       17.75      2.77 o 
   3 -11   5       26.57       28.86      3.41 o 
   4 -11   5      584.04      580.76     41.57 o 
   5 -11   5        0.02        0.50      1.13 o 
   6 -11   5      235.80      257.61     34.63 o 
   7 -11   5       62.50       64.68     10.21 o 
  -3 -10   5        0.02        0.65      1.43 o 
  -2 -10   5      198.62      195.25     16.49 o 
  -1 -10   5      468.08      414.36     21.77 o 
   0 -10   5       24.31       18.57      2.67 o 
   1 -10   5      466.91      418.75     24.82 o 
   2 -10   5       40.26       35.64      3.69 o 
   3 -10   5      364.91      313.15     19.45 o 
   4 -10   5      786.96      751.74     77.12 o 
   5 -10   5       78.69       81.85     10.38 o 
   6 -10   5      311.29      351.09     40.91 o 
   7 -10   5      180.52      204.09     15.34 o 
   8 -10   5       10.99       10.78      2.86 o 
  -4  -9   5      182.04      174.63     13.00 o 
  -3  -9   5      109.80      105.75      8.88 o 
  -2  -9   5      476.15      446.57     22.81 o 
  -1  -9   5      821.51      701.03     34.09 o 
   0  -9   5       38.86       34.86      3.60 o 
   1  -9   5      240.53      211.94     11.89 o 
   2  -9   5      605.79      578.47     38.28 o 
   3  -9   5      180.51      182.23     13.18 o 
   4  -9   5     1470.72     1771.40     94.85 o 
   5  -9   5       70.49       73.32      7.70 o 
   6  -9   5      128.91      142.74     13.19 o 
   7  -9   5      383.33      359.24     22.83 o 
   8  -9   5       31.28       28.30      5.59 o 
  -6  -8   5       87.91       92.55      8.42 o 
  -5  -8   5        7.90        5.29      1.86 o 
  -4  -8   5      195.92      180.11     17.20 o 
  -3  -8   5      303.09      242.05     19.29 o 
  -2  -8   5      157.71      145.87      8.98 o 
  -1  -8   5     1458.99     1442.63     66.45 o 
   0  -8   5      205.66      206.83     11.61 o 
   1  -8   5      685.16      671.11     32.06 o 
   2  -8   5     1271.45     1325.55     55.39 o 
   3  -8   5       30.97       32.22      3.34 o 
   4  -8   5      935.25     1019.66     55.96 o 
   5  -8   5      320.36      339.61     31.15 o 
   6  -8   5      322.04      332.82     17.71 o 
   7  -8   5      490.10      509.15     30.39 o 
   8  -8   5       91.66       90.78     10.48 o 
   9  -8   5       14.46       13.67      3.99 o 
  -6  -7   5      178.26      165.94     10.47 o 
  -5  -7   5        3.22        1.54      1.16 o 
  -4  -7   5      503.91      480.08     24.16 o 
  -3  -7   5      938.22      964.72     40.69 o 
  -2  -7   5      125.28      126.53      6.80 o 
  -1  -7   5      995.34      964.54     40.37 o 
   0  -7   5      498.63      497.16     21.52 o 
   1  -7   5      412.56      418.82     18.70 o 
   2  -7   5     1611.07     1651.45     68.21 o 
   3  -7   5      304.61      346.42     19.08 o 
   4  -7   5      511.97      498.35     24.87 o 
   5  -7   5     1113.02     1144.16     54.08 o 
   6  -7   5       22.84       19.37      2.77 o 
   7  -7   5      710.66      607.95     44.66 o 
   8  -7   5      296.20      281.95     29.84 o 
   9  -7   5       12.36        9.72      3.49 o 
  -7  -6   5       77.96       78.30      6.21 o 
  -6  -6   5      476.05      387.32     20.16 o 
  -5  -6   5       18.53       16.71      2.44 o 
  -4  -6   5      658.82      692.50     33.15 o 
  -3  -6   5     1039.53     1037.61     43.16 o 
  -2  -6   5       45.70       45.11      3.25 o 
  -1  -6   5     2212.81     2263.42     91.84 o 
   0  -6   5     1821.07     1748.10     65.69 o 
   1  -6   5      761.78      849.26     32.66 o 
   2  -6   5      756.18      722.52     28.00 o 
   3  -6   5      303.35      311.26     12.86 o 
   4  -6   5       87.55       80.88      4.93 o 
   5  -6   5     1521.68     1731.59     71.85 o 
   6  -6   5      228.51      245.73     11.96 o 
   7  -6   5      332.23      335.11     21.02 o 
   8  -6   5      480.41      493.85     55.10 o 
   9  -6   5        0.04       -0.06      1.51 o 
  -8  -5   5      296.26      312.56     27.13 o 
  -7  -5   5       11.83       10.50      2.09 o 
  -6  -5   5      880.52      693.47     39.01 o 
  -5  -5   5      898.20      872.39     43.76 o 
  -4  -5   5      516.84      537.42     23.15 o 
  -3  -5   5     1217.52     1219.84     50.48 o 
  -2  -5   5      403.40      367.85     16.30 o 
  -1  -5   5     1462.09     1437.99     54.16 o 
   0  -5   5     4384.71     4443.31    164.57 o 
   1  -5   5      168.19      189.83      8.22 o 
   2  -5   5      932.84      987.28     37.59 o 
   3  -5   5     1262.03     1235.57     51.52 o 
   4  -5   5       29.21       31.38      2.65 o 
   5  -5   5     1559.55     1617.42     67.36 o 
   6  -5   5      386.08      410.45     21.20 o 
   7  -5   5       73.96       74.20      5.86 o 
   8  -5   5      581.58      577.89     39.82 o 
   9  -5   5        6.99       10.72      2.44 o 
  -9  -4   5       77.08       80.81      7.68 o 
  -8  -4   5      250.26      267.95     24.42 o 
  -7  -4   5       18.81       16.61      3.42 o 
  -6  -4   5      272.79      289.81     19.13 o 
  -5  -4   5      495.48      524.76     22.76 o 
  -4  -4   5      168.98      177.54      8.69 o 
  -3  -4   5      621.73      640.67     24.92 o 
  -2  -4   5     2160.25     2102.85     78.66 o 
  -1  -4   5      244.23      235.46      9.70 o 
   0  -4   5     4367.99     4424.02    163.67 o 
   1  -4   5      292.84      292.31     11.77 o 
   2  -4   5      587.20      599.24     23.17 o 
   3  -4   5     1622.19     1587.97     65.43 o 
   4  -4   5        0.32        0.34      0.80 o 
   5  -4   5      438.49      466.21     20.80 o 
   6  -4   5      552.87      528.91     26.63 o 
   7  -4   5      160.84      135.75      8.86 o 
   8  -4   5      310.72      294.20     16.49 o 
  -9  -3   5       21.09       22.23      3.77 o 
  -8  -3   5      490.51      504.15     51.69 o 
  -7  -3   5      124.16      140.41     12.61 o 
  -6  -3   5      558.61      601.06     29.09 o 
  -5  -3   5      181.19      186.13      9.52 o 
  -4  -3   5        4.96        9.81      1.34 o 
  -3  -3   5      500.71      480.97     18.79 o 
  -2  -3   5     5356.71     5227.55    193.50 o 
  -1  -3   5      274.37      269.12     10.85 o 
   0  -3   5     2313.67     2237.64     82.97 o 
   1  -3   5     1252.80     1246.84     46.77 o 
   2  -3   5     1169.35     1135.93     47.07 o 
   3  -3   5     2712.49     2630.17    107.48 o 
   4  -3   5      168.94      159.02      7.92 o 
   5  -3   5     1377.63     1324.28     62.28 o 
   6  -3   5      396.98      353.97     24.19 o 
   7  -3   5      112.91       92.78     10.01 o 
   8  -3   5      298.17      295.67     16.68 o 
 -10  -2   5      113.33      125.40     10.46 o 
  -9  -2   5       28.80       26.66      3.94 o 
  -8  -2   5      533.41      552.30     52.38 o 
  -7  -2   5      742.60      811.84     66.58 o 
  -6  -2   5       97.75      110.41      5.54 o 
  -5  -2   5      702.83      769.40     29.63 o 
  -4  -2   5      366.87      376.08     15.01 o 
  -3  -2   5     1273.23     1308.54     53.23 o 
  -2  -2   5     4590.91     4626.44    170.54 o 
  -1  -2   5     1583.56     1686.47     62.92 o 
   0  -2   5     8118.45     8199.28    301.64 o 
   1  -2   5     2100.97     1972.24     80.72 o 
   2  -2   5      579.41      574.05     24.39 o 
   3  -2   5      736.18      745.24     32.62 o 
   4  -2   5      531.07      514.98     25.56 o 
   5  -2   5       72.99       64.12      4.98 o 
   6  -2   5     1922.32     1715.77    129.56 o 
   7  -2   5        4.71        5.08      1.72 o 
   8  -2   5       98.26      118.76      9.13 o 
 -10  -1   5      143.86      177.94     15.73 o 
  -9  -1   5       95.93       97.91     10.22 o 
  -8  -1   5      672.49      726.42     59.79 o 
  -7  -1   5     1155.17     1244.03     59.09 o 
  -6  -1   5       16.98       18.16      1.77 o 
  -5  -1   5     2047.41     2144.24     80.04 o 
  -4  -1   5     1609.50     1594.80     59.80 o 
  -3  -1   5      650.16      606.88     25.04 o 
  -2  -1   5     4618.48     4526.17    183.24 o 
  -1  -1   5       53.90       82.46      4.38 o 
   0  -1   5     2211.86     2155.70     79.84 o 
   1  -1   5     3391.11     3250.84    131.79 o 
   2  -1   5        1.31        4.84      1.41 o 
   3  -1   5      284.28      269.86     14.34 o 
   4  -1   5      401.94      375.95     19.43 o 
   5  -1   5      148.91      143.97      9.01 o 
   6  -1   5      268.53      256.70     17.12 o 
   7  -1   5      154.21      164.79     15.83 o 
 -10   0   5      307.75      302.11     24.68 o 
  -9   0   5      165.43      192.96     18.03 o 
  -8   0   5       37.03       42.08      3.99 o 
  -7   0   5     1513.87     1595.34     66.26 o 
  -6   0   5      554.84      584.21     25.38 o 
  -5   0   5     2355.13     2260.88     93.07 o 
  -4   0   5     4181.15     4002.15    148.04 o 
  -3   0   5      157.55      171.68      9.32 o 
  -2   0   5     2774.02     2730.30    111.05 o 
  -1   0   5     1831.92     1783.80     66.62 o 
   0   0   5     5320.26     5774.62    212.53 o 
   1   0   5     1409.38     1402.32     70.21 o 
   2   0   5       48.28       50.66      3.41 o 
   3   0   5       88.77       84.21      5.72 o 
   4   0   5      692.01      646.43     31.97 o 
   5   0   5       12.33       12.37      2.29 o 
   6   0   5      439.37      370.60     22.87 o 
   7   0   5       32.31       37.81      9.28 o 
 -10   1   5      203.08      235.28     30.58 o 
  -9   1   5      512.48      552.82     42.96 o 
  -8   1   5       73.10       60.95      4.85 o 
  -7   1   5     1160.39     1176.89     49.54 o 
  -6   1   5      701.86      674.43     28.88 o 
  -5   1   5      915.56      861.67     36.45 o 
  -4   1   5     1839.86     1626.70     75.57 o 
  -3   1   5       81.12       82.99      5.26 o 
  -2   1   5     3088.85     3168.54    128.96 o 
  -1   1   5     1362.50     1388.35     52.19 o 
   0   1   5       42.79       64.64      3.52 o 
   1   1   5     1225.49     1407.15     52.97 o 
   2   1   5      548.07      598.20     25.79 o 
   3   1   5      111.28      119.83      7.63 o 
   4   1   5      857.82      879.79     46.73 o 
   5   1   5       14.56       12.99      2.31 o 
   6   1   5       26.62       24.88      3.39 o 
 -10   2   5      252.92      251.39     22.92 o 
  -9   2   5      221.85      215.48     27.40 o 
  -8   2   5       22.12       25.71      2.65 o 
  -7   2   5     2044.97     2179.84    100.37 o 
  -6   2   5     1527.87     1543.40     64.43 o 
  -5   2   5      539.93      542.40     23.48 o 
  -4   2   5      889.41      844.16     40.19 o 
  -3   2   5      124.20      128.59      7.35 o 
  -2   2   5      595.94      665.65     29.79 o 
  -1   2   5     2600.81     2771.25    102.90 o 
   0   2   5       45.02       50.89      3.10 o 
   1   2   5      460.43      511.80     20.35 o 
   2   2   5     1002.28     1127.22     53.53 o 
   3   2   5        0.39        0.34      1.07 o 
   4   2   5      428.53      420.86     32.36 o 
   5   2   5      197.78      195.19     13.72 o 
   6   2   5       64.49       65.02      6.82 o 
 -10   3   5      111.02      111.51      9.56 o 
  -9   3   5      435.50      428.72     62.06 o 
  -8   3   5       34.88       38.32      3.80 o 
  -7   3   5      785.62      807.92     34.64 o 
  -6   3   5     1378.17     1363.99     57.09 o 
  -5   3   5        0.55        2.15      1.12 o 
  -4   3   5      756.17      744.01     35.84 o 
  -3   3   5      326.62      325.19     16.74 o 
  -2   3   5        7.73        9.25      1.38 o 
  -1   3   5      228.21      261.62     11.06 o 
   0   3   5      784.34      896.41     38.12 o 
   1   3   5      212.69      251.10     13.47 o 
   2   3   5     1396.07     1686.56     96.83 o 
   3   3   5       13.38       16.51      3.09 o 
   4   3   5       86.99       92.49      7.96 o 
   5   3   5       70.90       74.89      7.18 o 
 -10   4   5        9.75        8.83      3.13 o 
  -9   4   5      320.37      371.03     38.74 o 
  -8   4   5      159.27      172.52     17.93 o 
  -7   4   5      232.44      233.07     20.14 o 
  -6   4   5      929.62      970.05     46.22 o 
  -5   4   5        5.10        6.19      1.44 o 
  -4   4   5      898.49      887.94     42.65 o 
  -3   4   5      478.96      528.63     24.79 o 
  -2   4   5       46.98       54.08      3.77 o 
  -1   4   5       83.26       97.08      5.21 o 
   0   4   5      246.69      291.86     12.71 o 
   1   4   5      180.65      223.95     11.17 o 
   2   4   5      512.41      670.12     33.29 o 
   3   4   5       25.10       29.82      4.21 o 
   4   4   5       35.94       58.94      8.10 o 
 -10   5   5        1.27        0.43      1.61 o 
  -9   5   5      290.92      294.20     23.06 o 
  -8   5   5      398.30      404.67     49.81 o 
  -7   5   5       98.86       85.01      7.45 o 
  -6   5   5      770.94      618.01     35.64 o 
  -5   5   5      344.72      323.17     19.99 o 
  -4   5   5      625.76      577.99     33.36 o 
  -3   5   5      714.11      732.17     41.11 o 
  -2   5   5      100.05      106.83      6.25 o 
  -1   5   5      614.21      763.47     32.52 o 
   0   5   5      662.47      831.32     32.69 o 
   1   5   5       72.22      100.14      8.09 o 
   2   5   5      427.18      543.29     38.94 o 
   3   5   5       27.55       45.63      7.68 o 
  -9   6   5       89.77       85.79     10.06 o 
  -8   6   5      203.31      172.79     12.84 o 
  -7   6   5      108.39       92.39      8.12 o 
  -6   6   5     1160.05      902.47     62.95 o 
  -5   6   5      472.22      399.36     24.47 o 
  -4   6   5       97.77       88.30      8.23 o 
  -3   6   5      240.70      195.52     16.35 o 
  -2   6   5      201.11      229.37     26.07 o 
  -1   6   5       41.71       62.67      6.29 o 
   0   6   5      911.16     1250.10    124.32 o 
   1   6   5        2.77        1.46      1.80 o 
  -9   7   5       41.04       41.87      5.22 o 
  -8   7   5      301.93      283.69     18.91 o 
  -7   7   5        4.89        4.74      2.52 o 
  -6   7   5      221.07      206.51     18.01 o 
  -5   7   5      515.53      508.70     37.84 o 
  -4   7   5        1.21        1.19      1.68 o 
  -3   7   5      139.72      150.78     14.59 o 
  -2   7   5      302.94      313.54     33.60 o 
  -1   7   5       41.88       52.03     10.08 o 
  -7   8   5      251.44      247.83     17.89 o 
  -6   8   5      267.12      239.36     16.46 o 
  -5   8   5      123.82      122.12     10.43 o 
  -4   8   5       14.71       19.62      3.47 o 
  -3   8   5       73.48       67.14      8.16 o 
   1 -12   6      103.91      121.14     10.00 o 
   2 -12   6      242.31      263.78     15.18 o 
   3 -12   6        5.39        4.91      1.79 o 
   4 -12   6      201.31      241.66     28.70 o 
   5 -12   6       25.98       26.29      5.31 o 
  -2 -11   6       33.48       36.32      4.98 o 
  -1 -11   6      413.65      414.02     28.47 o 
   0 -11   6       50.60       45.95      4.57 o 
   1 -11   6      462.36      411.57     24.90 o 
   2 -11   6      554.02      464.54     27.65 o 
   3 -11   6       28.14       32.30      3.88 o 
   4 -11   6      524.29      505.44     47.30 o 
   5 -11   6       68.69       76.38      7.94 o 
   6 -11   6       68.10       79.18     14.28 o 
  -3 -10   6      204.38      219.15     19.88 o 
  -2 -10   6        5.27        4.66      1.67 o 
  -1 -10   6      543.23      516.84     26.22 o 
   0 -10   6      353.11      314.54     17.04 o 
   1 -10   6      119.86      117.20      7.85 o 
   2 -10   6     1255.30     1003.17     55.14 o 
   3 -10   6      100.08      104.95     13.07 o 
   4 -10   6      225.47      215.52     28.53 o 
   5 -10   6      337.56      266.68     21.80 o 
   6 -10   6        4.00        3.51      1.64 o 
   7 -10   6      162.74      163.58     20.48 o 
  -5  -9   6       81.92       83.72      7.91 o 
  -4  -9   6        3.40        4.84      1.99 o 
  -3  -9   6      715.06      680.16     80.28 o 
  -2  -9   6       53.40       53.76      6.28 o 
  -1  -9   6      457.70      430.05     22.03 o 
   0  -9   6      420.77      388.23     20.05 o 
   1  -9   6       23.86       25.23      2.97 o 
   2  -9   6     1143.82     1153.60     84.61 o 
   3  -9   6      559.39      634.47     51.69 o 
   4  -9   6      412.95      372.09     43.26 o 
   5  -9   6       78.27       89.42      6.62 o 
   6  -9   6      117.17      129.21      8.64 o 
   7  -9   6       79.48      102.92      7.52 o 
   8  -9   6      309.49      364.59     29.59 o 
  -6  -8   6       98.99      115.11      8.67 o 
  -5  -8   6      153.49      143.47      9.47 o 
  -4  -8   6       74.22       62.36      5.10 o 
  -3  -8   6      661.52      647.10     53.97 o 
  -2  -8   6      281.60      274.79     14.87 o 
  -1  -8   6      193.60      216.12     12.20 o 
   0  -8   6      364.46      371.55     19.02 o 
   1  -8   6       44.96       41.42      3.75 o 
   2  -8   6      936.35     1021.87     43.14 o 
   3  -8   6      502.06      545.99     24.08 o 
   4  -8   6       40.54       34.80      3.57 o 
   5  -8   6      866.53      834.40     49.81 o 
   6  -8   6      297.90      304.39     17.75 o 
   7  -8   6      135.32      149.82     11.47 o 
   8  -8   6      258.52      360.68     38.52 o 
  -7  -7   6        6.30        8.33      2.00 o 
  -6  -7   6      101.90       90.41      6.65 o 
  -5  -7   6      114.78      115.93      8.70 o 
  -4  -7   6        0.05        0.34      0.92 o 
  -3  -7   6     1593.94     1686.56     69.57 o 
  -2  -7   6      219.22      220.68     10.78 o 
  -1  -7   6      367.91      413.28     18.45 o 
   0  -7   6      863.78      909.29     38.25 o 
   1  -7   6       74.85       78.01      4.26 o 
   2  -7   6      112.26      125.40      7.59 o 
   3  -7   6      616.06      635.40     30.78 o 
   4  -7   6        9.34        9.41      1.96 o 
   5  -7   6      460.84      501.34     25.30 o 
   6  -7   6     1078.36     1105.65     52.34 o 
   7  -7   6        9.73        9.62      2.58 o 
   8  -7   6      324.00      435.67     54.61 o 
  -7  -6   6      210.67      204.98     21.80 o 
  -6  -6   6      166.49      161.69     17.23 o 
  -5  -6   6      967.76      890.51     49.13 o 
  -4  -6   6        0.16       -0.41      1.03 o 
  -3  -6   6      355.86      384.15     17.25 o 
  -2  -6   6      744.14      798.26     33.76 o 
  -1  -6   6      139.63      146.46      7.53 o 
   0  -6   6     3651.63     3976.76    147.67 o 
   1  -6   6     1149.98     1262.15     47.74 o 
   2  -6   6        3.78        3.60      1.01 o 
   3  -6   6      334.38      377.22     17.13 o 
   4  -6   6      727.63      772.29     33.21 o 
   5  -6   6     1265.14     1324.99     55.47 o 
   6  -6   6      912.76      966.70     63.96 o 
   7  -6   6        0.91        2.11      1.56 o 
   8  -6   6      206.37      235.47     23.79 o 
  -8  -5   6      158.95      163.69     12.25 o 
  -7  -5   6       57.07       71.90      8.38 o 
  -6  -5   6        0.50        1.99      1.20 o 
  -5  -5   6     1005.57     1154.75     47.96 o 
  -4  -5   6     1299.29     1460.14     59.70 o 
  -3  -5   6       99.16       97.28      5.47 o 
  -2  -5   6      639.99      660.86     25.81 o 
  -1  -5   6       86.02       81.77      4.24 o 
   0  -5   6     2652.22     2699.06    100.32 o 
   1  -5   6     1964.89     2059.91     76.79 o 
   2  -5   6      328.98      346.60     15.65 o 
   3  -5   6     1692.45     1710.65     70.45 o 
   4  -5   6      616.85      648.16     27.94 o 
   5  -5   6      245.61      252.45     12.19 o 
   6  -5   6      481.76      506.74     28.58 o 
   7  -5   6        6.21        6.74      1.80 o 
   8  -5   6      251.14      286.09     21.28 o 
  -9  -4   6        9.44        9.28      3.13 o 
  -8  -4   6      178.67      188.80     26.24 o 
  -7  -4   6      267.48      263.77     26.77 o 
  -6  -4   6      212.87      217.35     14.78 o 
  -5  -4   6      922.72     1039.02     43.26 o 
  -4  -4   6     1139.07     1229.10     46.76 o 
  -3  -4   6      276.22      298.44     13.61 o 
  -2  -4   6     3018.42     3038.83    113.21 o 
  -1  -4   6      144.30      156.67      6.96 o 
   0  -4   6     2482.64     2507.64     93.32 o 
   1  -4   6     1617.91     1562.29     64.15 o 
   2  -4   6      410.76      397.10     17.61 o 
   3  -4   6     2945.54     2626.20    121.01 o 
   4  -4   6     2955.70     2871.58    117.51 o 
   5  -4   6      256.37      249.65     18.89 o 
   6  -4   6      384.07      321.99     20.48 o 
   7  -4   6        1.43        1.01      1.07 o 
   8  -4   6      151.03      159.00     10.50 o 
  -9  -3   6      106.17      108.07     11.70 o 
  -8  -3   6      113.38       85.43      9.64 o 
  -7  -3   6      519.45      532.25     46.26 o 
  -6  -3   6       31.51       34.48      3.67 o 
  -5  -3   6      754.37      853.95     32.84 o 
  -4  -3   6     2896.67     3155.22    122.78 o 
  -3  -3   6      465.60      494.94     19.43 o 
  -2  -3   6     4653.07     4801.63    176.75 o 
  -1  -3   6      948.69      954.00     36.18 o 
   0  -3   6       20.65       17.63      1.50 o 
   1  -3   6     1652.80     1611.89     66.38 o 
   2  -3   6     1082.48     1050.04     43.88 o 
   3  -3   6     1361.12     1364.16     56.66 o 
   4  -3   6     3238.55     3429.60    155.23 o 
   5  -3   6      198.78      168.89     15.58 o 
   6  -3   6      368.06      317.29     35.10 o 
   7  -3   6      205.36      217.09     21.47 o 
   8  -3   6       26.11       25.57      4.00 o 
  -9  -2   6      335.46      321.90     25.95 o 
  -8  -2   6        2.97        0.92      1.61 o 
  -7  -2   6     1062.94     1086.81     73.76 o 
  -6  -2   6      106.90      125.61      7.13 o 
  -5  -2   6      323.48      361.69     14.66 o 
  -4  -2   6     2885.29     2958.05    109.76 o 
  -3  -2   6      364.87      357.58     14.30 o 
  -2  -2   6     1161.58     1100.38     45.77 o 
  -1  -2   6     2063.15     2020.01     82.87 o 
   0  -2   6       85.64      102.88      5.41 o 
   1  -2   6      986.74      920.88     38.44 o 
   2  -2   6      705.74      726.47     32.68 o 
   3  -2   6      347.06      368.58     18.42 o 
   4  -2   6      978.72     1014.98     55.96 o 
   5  -2   6      357.08      336.47     27.96 o 
   6  -2   6      138.04      135.30     16.49 o 
   7  -2   6      178.42      189.97     17.24 o 
 -10  -1   6       39.41       41.57      6.71 o 
  -9  -1   6      672.41      608.72     44.42 o 
  -8  -1   6       29.48       28.62      3.95 o 
  -7  -1   6      236.82      281.42     15.24 o 
  -6  -1   6      958.57      977.99     46.69 o 
  -5  -1   6       81.85       82.65      4.68 o 
  -4  -1   6     3858.78     3940.99    159.94 o 
  -3  -1   6      837.68      821.11     34.29 o 
  -2  -1   6     2282.78     2362.93     96.64 o 
  -1  -1   6      753.65      658.44     31.55 o 
   0  -1   6      519.30      536.09     25.79 o 
   1  -1   6      836.95      788.09     41.77 o 
   2  -1   6      773.32      765.42     36.79 o 
   3  -1   6       28.83       35.50      2.87 o 
   4  -1   6     1224.28     1257.42     68.58 o 
   5  -1   6      142.11      139.75     16.09 o 
   6  -1   6       35.30       35.04      4.79 o 
   7  -1   6      260.78      297.35     26.99 o 
 -10   0   6       77.60       76.89      9.49 o 
  -9   0   6      365.79      402.30     39.33 o 
  -8   0   6      144.50      117.98      9.27 o 
  -7   0   6      449.26      497.18     25.12 o 
  -6   0   6      658.43      675.82     32.93 o 
  -5   0   6       15.63       14.94      2.13 o 
  -4   0   6     1408.77     1319.38     54.44 o 
  -3   0   6      269.89      278.38     12.60 o 
  -2   0   6       11.37       15.55      1.83 o 
  -1   0   6     5175.32     5100.00    232.58 o 
   0   0   6      770.71      791.68     33.99 o 
   1   0   6      529.83      557.79     24.16 o 
   2   0   6      863.66      963.05     40.63 o 
   3   0   6        3.65        5.28      1.69 o 
   4   0   6      600.21      591.77     44.62 o 
   5   0   6      485.39      501.32     36.23 o 
   6   0   6       77.71       74.10      6.19 o 
 -10   1   6        0.03        0.49      1.39 o 
  -9   1   6      532.07      494.89     49.01 o 
  -8   1   6       53.30       56.66      5.53 o 
  -7   1   6      439.76      453.25     27.67 o 
  -6   1   6     2220.40     2161.43    100.10 o 
  -5   1   6       92.16       90.60      6.02 o 
  -4   1   6      168.68      154.04      8.94 o 
  -3   1   6     1260.90     1312.73     54.26 o 
  -2   1   6       56.30       63.22      3.96 o 
  -1   1   6     2046.26     2143.83     88.05 o 
   0   1   6     2116.63     2389.11    113.59 o 
   1   1   6      216.06      213.56     10.41 o 
   2   1   6     1253.53     1391.58     65.19 o 
   3   1   6      313.63      327.51     21.91 o 
   4   1   6      561.28      549.97     31.86 o 
   5   1   6      234.83      235.00     16.07 o 
 -10   2   6        0.32        0.30      1.28 o 
  -9   2   6       17.48       13.65      2.85 o 
  -8   2   6      511.90      404.89     30.73 o 
  -7   2   6      258.91      245.01     20.03 o 
  -6   2   6     1995.65     2076.76     96.94 o 
  -5   2   6      374.37      370.49     19.11 o 
  -4   2   6       12.82       13.01      2.04 o 
  -3   2   6      516.37      483.18     27.38 o 
  -2   2   6     2299.69     2383.70    113.78 o 
  -1   2   6     1755.00     1896.81     77.86 o 
   0   2   6     1165.28     1313.11     60.79 o 
   1   2   6       68.17       69.69      5.29 o 
   2   2   6     1129.28     1321.68     62.17 o 
   3   2   6      350.63      388.67     20.53 o 
   4   2   6        0.41        0.76      1.26 o 
   5   2   6      313.82      327.15     21.24 o 
 -10   3   6      222.76      233.33     20.43 o 
  -9   3   6       86.84       90.01     13.92 o 
  -8   3   6      356.60      328.76     35.75 o 
  -7   3   6        3.39        5.57      1.60 o 
  -6   3   6     1026.83     1031.20     49.16 o 
  -5   3   6      431.13      428.49     21.87 o 
  -4   3   6       65.59       64.88      4.88 o 
  -3   3   6     2601.01     2702.09    124.50 o 
  -2   3   6      385.47      398.13     20.43 o 
  -1   3   6       20.22       18.97      2.18 o 
   0   3   6      581.27      723.19     31.18 o 
   1   3   6       17.00       15.92      2.52 o 
   2   3   6      759.64      971.37     62.76 o 
   3   3   6      302.83      378.57     23.99 o 
   4   3   6        8.90       13.11      2.98 o 
 -10   4   6      170.60      160.67     15.62 o 
  -9   4   6        9.04        8.08      2.93 o 
  -8   4   6     1282.58     1140.45     66.54 o 
  -7   4   6      118.68      118.70     11.07 o 
  -6   4   6      345.03      290.15     18.47 o 
  -5   4   6      521.38      495.23     25.08 o 
  -4   4   6        6.28        4.40      1.52 o 
  -3   4   6     1849.93     1794.90    101.78 o 
  -2   4   6     2618.43     2776.70    180.97 o 
  -1   4   6      312.66      377.49     25.10 o 
   0   4   6      613.65      765.88     41.08 o 
   1   4   6        0.46        1.44      1.66 o 
   2   4   6      206.16      299.76     40.32 o 
   3   4   6      146.57      209.69     27.67 o 
  -9   5   6       11.21       10.85      2.79 o 
  -8   5   6      538.83      479.69     29.25 o 
  -7   5   6      527.66      453.59     27.30 o 
  -6   5   6       34.31       33.38      4.32 o 
  -5   5   6      599.20      502.96     29.87 o 
  -4   5   6       84.45       83.04      7.22 o 
  -3   5   6      605.37      603.24     40.07 o 
  -2   5   6      721.42      824.29     46.50 o 
  -1   5   6       51.25       68.59      6.31 o 
   0   5   6      529.19      610.32     64.83 o 
   1   5   6       85.56      134.02     12.78 o 
  -9   6   6       24.15       28.35      4.34 o 
  -8   6   6      305.82      279.41     19.00 o 
  -7   6   6      325.93      307.58     20.00 o 
  -6   6   6        5.69        4.50      1.80 o 
  -5   6   6      321.36      296.25     19.15 o 
  -4   6   6       87.03       99.66     15.81 o 
  -3   6   6       79.87       90.07     12.75 o 
  -2   6   6      536.73      535.49     38.43 o 
  -1   6   6        6.64        9.49      4.35 o 
  -7   7   6      288.59      252.84     17.54 o 
  -6   7   6        4.60        3.31      1.99 o 
  -5   7   6      260.80      269.81     18.25 o 
  -4   7   6       72.39      104.75     15.42 o 
  -3   7   6       32.88       42.82     11.86 o 
  -2   7   6      194.86      234.87     19.54 o 
   1 -12   7      155.48      154.11     10.29 o 
   2 -12   7      257.34      285.00     18.77 o 
   3 -12   7       96.77      120.37      9.88 o 
   4 -12   7       29.40       27.65      4.18 o 
  -2 -11   7       54.06       62.34      5.96 o 
  -1 -11   7       49.67       58.14      5.38 o 
   0 -11   7      402.35      421.74     22.32 o 
   1 -11   7        0.02        0.09      1.07 o 
   2 -11   7      452.57      431.60     26.23 o 
   3 -11   7      134.61      141.13     12.86 o 
   4 -11   7       23.68       25.21      3.94 o 
   5 -11   7      254.78      285.14     28.82 o 
   6 -11   7      117.36      144.36     16.00 o 
  -3 -10   7      156.04      180.52     26.34 o 
  -2 -10   7      277.04      277.79     15.65 o 
  -1 -10   7      140.36      136.46      8.95 o 
   0 -10   7      499.66      469.65     25.72 o 
   1 -10   7        3.12        4.20      1.53 o 
   2 -10   7      311.37      291.74     22.49 o 
   3 -10   7      342.43      334.20     20.77 o 
   4 -10   7        3.89        2.61      1.66 o 
   5 -10   7      382.22      401.27     31.55 o 
   6 -10   7      152.87      171.41     16.32 o 
   7 -10   7       33.38       38.34      4.48 o 
  -5  -9   7      170.38      186.50     13.54 o 
  -4  -9   7        8.06       10.54      2.74 o 
  -3  -9   7      451.82      410.59     47.49 o 
  -2  -9   7      298.11      303.49     22.23 o 
  -1  -9   7       10.59       10.03      2.12 o 
   0  -9   7      300.07      294.79     17.37 o 
   1  -9   7      230.52      260.70     21.51 o 
   2  -9   7      148.35      157.02     12.75 o 
   3  -9   7     1493.80     1659.68     90.08 o 
   4  -9   7       19.46       18.75      2.72 o 
   5  -9   7      344.77      325.99     24.70 o 
   6  -9   7      417.70      429.15     22.71 o 
   7  -9   7        3.63        1.85      1.80 o 
  -6  -8   7       42.37       39.60      4.94 o 
  -5  -8   7      295.62      256.37     16.88 o 
  -4  -8   7       37.03       37.13      3.83 o 
  -3  -8   7      457.16      488.86     29.97 o 
  -2  -8   7     1214.06     1081.45     58.65 o 
  -1  -8   7       17.83       19.95      2.76 o 
   0  -8   7      220.85      228.45     13.86 o 
   1  -8   7      484.01      508.08     25.10 o 
   2  -8   7       53.57       54.02      4.44 o 
   3  -8   7      809.78      806.00     44.85 o 
   4  -8   7      732.86      724.86     45.70 o 
   5  -8   7      311.06      327.64     17.75 o 
   6  -8   7      766.03      871.66     56.94 o 
   7  -8   7       17.30       19.24      3.71 o 
  -7  -7   7      275.12      260.81     25.70 o 
  -6  -7   7        4.13        2.31      1.51 o 
  -5  -7   7      283.38      249.36     16.28 o 
  -4  -7   7      778.89      797.46     45.99 o 
  -3  -7   7      407.67      416.37     21.09 o 
  -2  -7   7     1026.73     1082.33     45.46 o 
  -1  -7   7      345.10      367.96     16.79 o 
   0  -7   7      363.05      387.00     25.41 o 
   1  -7   7     1612.90     1822.69     68.51 o 
   2  -7   7      209.55      230.76     11.24 o 
   3  -7   7     1581.30     1754.15     72.96 o 
   4  -7   7      300.81      366.11     17.01 o 
   5  -7   7       81.44       87.26      6.44 o 
   6  -7   7      622.32      640.68     38.93 o 
   7  -7   7      117.63      132.58     12.07 o 
  -7  -6   7       76.57       70.82      9.89 o 
  -6  -6   7      241.67      200.90     14.37 o 
  -5  -6   7      501.00      514.78     26.36 o 
  -4  -6   7      916.57     1010.00     42.35 o 
  -3  -6   7       24.36       28.19      3.11 o 
  -2  -6   7      897.60      893.59     42.14 o 
  -1  -6   7      545.34      569.22     22.61 o 
   0  -6   7      123.92      132.07      6.34 o 
   1  -6   7     2382.43     2442.15     91.23 o 
   2  -6   7       86.57       91.26      5.31 o 
   3  -6   7      207.47      230.89     16.01 o 
   4  -6   7     1059.33     1122.35     60.61 o 
   5  -6   7      161.57      164.60      8.74 o 
   6  -6   7      233.31      248.89     23.51 o 
   7  -6   7       78.46       77.30      6.32 o 
  -8  -5   7       25.32       22.51      4.89 o 
  -7  -5   7       71.38       67.07      6.49 o 
  -6  -5   7       69.57       65.01      6.07 o 
  -5  -5   7       61.40       71.38      5.32 o 
  -4  -5   7     2602.51     2849.09    129.40 o 
  -3  -5   7        1.64        5.09      1.51 o 
  -2  -5   7      919.81      975.18     41.15 o 
  -1  -5   7     1339.36     1337.44     55.52 o 
   0  -5   7       21.15       21.80      2.13 o 
   1  -5   7     1499.83     1521.81     63.11 o 
   2  -5   7     1288.74     1315.96     83.41 o 
   3  -5   7     2538.37     2603.46    106.71 o 
   4  -5   7      643.33      662.37     28.51 o 
   5  -5   7       38.41       38.42      3.79 o 
   6  -5   7       70.59       65.62      5.50 o 
   7  -5   7      102.89      115.36      9.81 o 
  -9  -4   7      185.74      173.13     22.93 o 
  -8  -4   7       23.35       16.78      3.99 o 
  -7  -4   7      321.16      256.17     20.96 o 
  -6  -4   7      754.21      828.06     44.39 o 
  -5  -4   7      344.54      388.68     19.64 o 
  -4  -4   7      919.22      999.42     42.04 o 
  -3  -4   7      836.44      878.28     37.23 o 
  -2  -4   7     2037.28     2067.87     85.15 o 
  -1  -4   7     2515.24     2520.05    103.27 o 
   0  -4   7       59.73       59.48      3.73 o 
   1  -4   7      631.10      598.73     29.16 o 
   2  -4   7      499.48      506.34     25.61 o 
   3  -4   7       11.27       14.24      1.90 o 
   4  -4   7     1964.58     2039.11    107.98 o 
   5  -4   7       84.34       76.90      5.82 o 
   6  -4   7       23.74       17.90      2.68 o 
   7  -4   7      226.67      201.96     14.79 o 
  -9  -3   7      302.59      287.52     27.67 o 
  -8  -3   7       75.58       56.33      7.40 o 
  -7  -3   7      440.35      406.49     30.45 o 
  -6  -3   7      878.24      970.79     56.20 o 
  -5  -3   7        0.63        1.16      0.94 o 
  -4  -3   7     2353.58     2423.56    110.89 o 
  -3  -3   7      117.14      109.94      5.99 o 
  -2  -3   7      778.92      716.95     30.43 o 
  -1  -3   7     1364.39     1269.16     52.82 o 
   0  -3   7      267.86      278.46     13.22 o 
   1  -3   7      282.51      256.71     13.54 o 
   2  -3   7     1192.95     1122.84     53.06 o 
   3  -3   7      292.18      324.74     16.43 o 
   4  -3   7       54.82       54.36      4.58 o 
   5  -3   7      238.46      200.57     13.98 o 
   6  -3   7        9.73        7.73      1.99 o 
   7  -3   7      281.82      313.52     37.75 o 
  -9  -2   7      339.29      327.69     38.34 o 
  -8  -2   7      596.46      494.62     36.44 o 
  -7  -2   7      351.00      441.33     29.02 o 
  -6  -2   7     1543.37     1735.18     81.14 o 
  -5  -2   7       10.83       12.29      1.77 o 
  -4  -2   7     1676.08     1715.79     70.87 o 
  -3  -2   7     1905.44     1936.47     79.48 o 
  -2  -2   7      794.60      788.65     33.39 o 
  -1  -2   7     1163.01     1085.20     51.10 o 
   0  -2   7      302.85      288.95     15.08 o 
   1  -2   7      402.93      386.64     19.52 o 
   2  -2   7      863.94      845.57     40.43 o 
   3  -2   7      127.88      145.44     11.50 o 
   4  -2   7      286.48      262.93     22.19 o 
   5  -2   7      286.74      238.42     26.75 o 
   6  -2   7        9.13        9.86      2.50 o 
 -10  -1   7        1.02        2.16      2.08 o 
  -9  -1   7      675.89      592.89     43.45 o 
  -8  -1   7      372.84      306.20     24.17 o 
  -7  -1   7       54.93       53.31      4.46 o 
  -6  -1   7      558.02      553.71     27.44 o 
  -5  -1   7      349.00      339.10     17.52 o 
  -4  -1   7     1331.12     1369.87     56.70 o 
  -3  -1   7     1885.27     1855.41     75.92 o 
  -2  -1   7       33.04       35.55      2.76 o 
  -1  -1   7     1080.55     1111.12     52.33 o 
   0  -1   7     1538.87     1556.50     72.51 o 
   1  -1   7       12.69       11.73      2.00 o 
   2  -1   7      916.89     1037.47     58.61 o 
   3  -1   7      158.03      160.06     11.58 o 
   4  -1   7       52.26       45.24      4.18 o 
   5  -1   7      456.34      506.93     42.26 o 
   6  -1   7       48.27       61.33      5.51 o 
 -10   0   7       61.25       53.98      7.68 o 
  -9   0   7      448.29      419.24     26.06 o 
  -8   0   7     1047.07      903.06     63.60 o 
  -7   0   7       69.84       68.19      5.31 o 
  -6   0   7      665.64      663.52     32.59 o 
  -5   0   7      432.03      388.37     19.79 o 
  -4   0   7       31.55       27.81      2.90 o 
  -3   0   7     1328.03     1333.44     55.14 o 
  -2   0   7      694.82      759.82     34.56 o 
  -1   0   7     1048.42     1117.28     46.63 o 
   0   0   7     1905.53     2004.24     92.80 o 
   1   0   7      124.06      129.77      8.06 o 
   2   0   7      166.99      180.75     12.64 o 
   3   0   7      610.02      579.51     34.14 o 
   4   0   7       23.20       22.44      3.89 o 
   5   0   7      567.58      608.14     67.04 o 
 -10   1   7      238.16      260.05     24.86 o 
  -9   1   7      252.50      226.19     28.90 o 
  -8   1   7      474.92      479.80     32.75 o 
  -7   1   7       48.13       51.09      4.33 o 
  -6   1   7      392.55      370.30     19.25 o 
  -5   1   7      562.33      552.91     27.49 o 
  -4   1   7      262.27      265.19     14.17 o 
  -3   1   7      478.84      480.87     24.07 o 
  -2   1   7     1009.46     1095.33     57.51 o 
  -1   1   7      157.19      178.91      9.00 o 
   0   1   7     1289.58     1438.59     67.10 o 
   1   1   7      217.58      260.35     20.43 o 
   2   1   7       15.53       21.33      3.52 o 
   3   1   7      460.78      513.24     31.03 o 
   4   1   7       14.26       14.63      3.36 o 
 -10   2   7      149.45      154.16     12.23 o 
  -9   2   7        7.35        6.48      1.87 o 
  -8   2   7      700.68      707.07     54.71 o 
  -7   2   7       93.74       97.77      6.86 o 
  -6   2   7      238.19      222.44     16.92 o 
  -5   2   7      491.85      458.16     23.31 o 
  -4   2   7        7.29        6.86      1.68 o 
  -3   2   7      289.58      294.88     19.46 o 
  -2   2   7      988.54     1043.22     58.77 o 
  -1   2   7      199.52      225.99     12.12 o 
   0   2   7      261.30      312.19     16.58 o 
   1   2   7      119.90      140.40      8.88 o 
   2   2   7       27.31       38.17      4.75 o 
   3   2   7      283.85      363.35     23.42 o 
   4   2   7       39.64       54.81      6.26 o 
 -10   3   7      419.37      393.28     31.44 o 
  -9   3   7       39.64       43.08      5.08 o 
  -8   3   7      568.27      515.46     47.05 o 
  -7   3   7      398.61      404.71     30.85 o 
  -6   3   7       10.60        8.64      3.02 o 
  -5   3   7      439.49      429.00     22.26 o 
  -4   3   7      765.03      745.82     40.76 o 
  -3   3   7     1441.07     1360.25     83.55 o 
  -2   3   7      918.24      875.95     86.09 o 
  -1   3   7       24.13       25.77      3.72 o 
   0   3   7      253.13      294.27     18.88 o 
   1   3   7      245.70      298.23     19.29 o 
   2   3   7        0.01       -0.14      1.48 o 
   3   3   7      300.71      463.37     38.94 o 
  -9   4   7      139.69      127.70     10.81 o 
  -8   4   7      593.36      507.56     30.47 o 
  -7   4   7      434.00      350.20     22.13 o 
  -6   4   7        2.82        2.34      1.18 o 
  -5   4   7      269.49      267.56     23.28 o 
  -4   4   7      374.72      341.62     18.32 o 
  -3   4   7        0.60        0.99      1.16 o 
  -2   4   7      938.91     1134.39     76.44 o 
  -1   4   7        9.12       10.15      2.51 o 
   0   4   7       98.40      137.46     18.10 o 
   1   4   7      264.66      342.76     30.20 o 
  -9   5   7       12.29       16.52      3.36 o 
  -8   5   7       85.32       84.17      7.96 o 
  -7   5   7      241.67      202.54     19.42 o 
  -6   5   7       56.95       45.58      5.53 o 
  -5   5   7      208.20      175.14     12.62 o 
  -4   5   7      711.82      747.79     59.46 o 
  -3   5   7       52.17       50.91      5.48 o 
  -2   5   7       77.70      100.87      8.42 o 
  -1   5   7      167.94      251.40     28.46 o 
   0   5   7       59.06       67.59     12.25 o 
  -7   6   7      212.51      187.51     13.82 o 
  -6   6   7       81.74       71.10      8.65 o 
  -5   6   7      118.50      110.87      9.42 o 
  -4   6   7      145.86      155.96     17.39 o 
  -3   6   7       98.83      121.41     15.02 o 
  -2   6   7      116.08      146.05     27.08 o 
   1 -12   8       33.36       37.12      4.32 o 
   2 -12   8        0.21       -0.13      1.37 o 
   3 -12   8      108.33      122.15     14.26 o 
  -2 -11   8      139.47      131.95     10.72 o 
  -1 -11   8        5.86        4.05      1.97 o 
   0 -11   8      215.84      247.28     16.81 o 
   1 -11   8      499.81      494.62     29.74 o 
   2 -11   8        5.87        7.98      2.35 o 
   3 -11   8       71.41       79.14      7.44 o 
   4 -11   8       70.36       81.55      7.52 o 
   5 -11   8       69.90       78.88     14.31 o 
  -3 -10   8        3.79        4.14      1.95 o 
  -2 -10   8      141.43      157.45     13.11 o 
  -1 -10   8       72.20       70.59      6.75 o 
   0 -10   8      227.03      206.16     16.08 o 
   1 -10   8      246.85      243.40     27.46 o 
   2 -10   8      229.54      210.85     14.67 o 
   3 -10   8      435.58      404.63     29.69 o 
   4 -10   8      381.14      363.65     22.59 o 
   5 -10   8        6.44        5.45      1.79 o 
   6 -10   8      174.08      228.80     17.86 o 
  -4  -9   8      183.23      186.79     16.63 o 
  -3  -9   8       62.25       61.73      6.15 o 
  -2  -9   8      259.79      247.51     18.46 o 
  -1  -9   8       52.47       52.27     13.44 o 
   0  -9   8       31.96       32.33      9.02 o 
   1  -9   8      458.23      399.45     29.49 o 
   2  -9   8      133.48      132.02     13.13 o 
   3  -9   8      312.66      330.30     24.53 o 
   4  -9   8      582.74      554.59     33.32 o 
   5  -9   8       86.26       79.57      6.39 o 
   6  -9   8       95.01      116.44      8.46 o 
  -6  -8   8       25.45       31.31      5.98 o 
  -5  -8   8       62.41       66.56      6.38 o 
  -4  -8   8      193.98      230.95     13.19 o 
  -3  -8   8       19.77       21.14      2.91 o 
  -2  -8   8      479.01      553.03     27.42 o 
  -1  -8   8      670.72      596.03     59.89 o 
   0  -8   8       43.67       40.26      5.76 o 
   1  -8   8      448.86      426.53     30.88 o 
   2  -8   8      397.49      381.11     39.61 o 
   3  -8   8      293.07      275.35     20.03 o 
   4  -8   8      480.09      490.34     25.10 o 
   5  -8   8      119.28      128.62      9.81 o 
   6  -8   8      137.08      154.52     14.17 o 
   7  -8   8      277.91      361.62     25.92 o 
  -6  -7   8      287.39      283.97     18.48 o 
  -5  -7   8        9.91       10.43      2.49 o 
  -4  -7   8      526.47      636.99     31.26 o 
  -3  -7   8        1.26        1.83      1.36 o 
  -2  -7   8      112.52      132.29      8.40 o 
  -1  -7   8      811.74      904.10     49.41 o 
   0  -7   8      482.74      538.48     23.88 o 
   1  -7   8     1095.08     1131.60     62.13 o 
   2  -7   8      480.27      432.64     26.79 o 
   3  -7   8      135.07      123.85      9.27 o 
   4  -7   8      162.91      155.58     10.05 o 
   5  -7   8      158.58      181.38     13.41 o 
   6  -7   8      107.29      122.70     13.92 o 
   7  -7   8      445.92      544.79     46.88 o 
  -7  -6   8       83.95       88.26      7.96 o 
  -6  -6   8      372.66      396.68     41.79 o 
  -5  -6   8        0.64       -0.19      1.20 o 
  -4  -6   8      407.49      474.01     23.85 o 
  -3  -6   8      175.83      200.31     11.41 o 
  -2  -6   8      145.98      149.85      8.94 o 
  -1  -6   8     1719.37     1900.97     78.90 o 
   0  -6   8      879.01      934.37     44.53 o 
   1  -6   8     1465.94     1503.62     70.42 o 
   2  -6   8     1002.00      982.68     46.77 o 
   3  -6   8        4.17        5.01      1.51 o 
   4  -6   8      487.48      450.70     23.01 o 
   5  -6   8      181.08      194.58     17.92 o 
   6  -6   8       59.50       51.20      4.88 o 
   7  -6   8      402.60      408.17     26.03 o 
  -8  -5   8       84.47       73.67      9.36 o 
  -7  -5   8      148.37      134.15     10.66 o 
  -6  -5   8      823.30      963.07     65.33 o 
  -5  -5   8      343.34      363.78     18.81 o 
  -4  -5   8      583.09      647.04     31.27 o 
  -3  -5   8      182.98      195.77     10.97 o 
  -2  -5   8        2.86        2.46      1.16 o 
  -1  -5   8     1881.91     1954.14     80.76 o 
   0  -5   8     1384.44     1365.05     63.90 o 
   1  -5   8       27.64       25.13      2.90 o 
   2  -5   8     1968.47     2025.03     94.88 o 
   3  -5   8      434.39      410.12     24.18 o 
   4  -5   8      182.64      165.44     12.27 o 
   5  -5   8      579.01      437.68     26.79 o 
   6  -5   8        6.98        7.71      2.26 o 
  -8  -4   8      141.42      124.07     12.66 o 
  -7  -4   8       76.23       69.51      8.37 o 
  -6  -4   8     1562.48     1739.09    162.72 o 
  -5  -4   8       97.23      105.56      6.90 o 
  -4  -4   8       39.39       38.80      3.07 o 
  -3  -4   8      580.00      566.45     24.79 o 
  -2  -4   8      185.51      193.31      9.76 o 
  -1  -4   8     1044.53     1023.93     42.96 o 
   0  -4   8      983.97      947.29     45.09 o 
   1  -4   8       82.17       76.63      5.44 o 
   2  -4   8      414.89      405.49     20.69 o 
   3  -4   8     1175.99     1081.26     51.29 o 
   4  -4   8        0.29        0.50      1.13 o 
   5  -4   8      270.89      229.13     15.83 o 
   6  -4   8       57.00       51.32      5.91 o 
  -9  -3   8       25.41       23.53      5.53 o 
  -8  -3   8      324.71      286.83     23.46 o 
  -7  -3   8       20.37       19.99      3.24 o 
  -6  -3   8      621.83      669.76     37.64 o 
  -5  -3   8     1040.93     1058.30     44.53 o 
  -4  -3   8      191.80      194.55     10.66 o 
  -3  -3   8      916.43      903.13     45.33 o 
  -2  -3   8      491.33      491.02     21.60 o 
  -1  -3   8      134.24      129.71      6.89 o 
   0  -3   8      407.94      392.62     20.06 o 
   1  -3   8      126.07      126.67      7.82 o 
   2  -3   8     2088.35     2011.35    149.66 o 
   3  -3   8      670.56      563.71     39.68 o 
   4  -3   8       26.99       20.18      3.41 o 
   5  -3   8      205.26      179.14     13.25 o 
   6  -3   8      121.07      117.76     10.17 o 
  -9  -2   8       57.07       49.79      7.27 o 
  -8  -2   8      257.38      246.05     20.54 o 
  -7  -2   8       60.78       64.93      7.07 o 
  -6  -2   8      213.50      224.71     13.18 o 
  -5  -2   8      185.54      201.94     11.36 o 
  -4  -2   8      267.80      263.57     14.26 o 
  -3  -2   8     2727.74     2789.57    113.52 o 
  -2  -2   8     1415.84     1408.27     58.46 o 
  -1  -2   8        0.35       -0.14      1.03 o 
   0  -2   8      760.90      760.64     36.55 o 
   1  -2   8       78.71       76.94      5.52 o 
   2  -2   8      468.24      426.73     28.93 o 
   3  -2   8     1196.79     1025.79     80.86 o 
   4  -2   8        0.51        0.29      1.28 o 
   5  -2   8      166.98      149.35     11.83 o 
  -9  -1   8      110.00      100.03     10.89 o 
  -8  -1   8      444.89      352.43     27.23 o 
  -7  -1   8       61.81       73.74      9.13 o 
  -6  -1   8       87.61       79.14      5.76 o 
  -5  -1   8     1304.56     1268.77     60.02 o 
  -4  -1   8       75.20       71.21      5.96 o 
  -3  -1   8     1173.85     1223.04     69.18 o 
  -2  -1   8     1315.80     1395.06     65.46 o 
  -1  -1   8       40.04       38.15      3.58 o 
   0  -1   8      895.09      867.67     55.23 o 
   1  -1   8     1208.58     1072.73     59.76 o 
   2  -1   8      398.90      352.81     22.00 o 
   3  -1   8      486.39      447.77     27.31 o 
   4  -1   8       18.91       25.58      4.07 o 
   5  -1   8      305.73      322.65     27.97 o 
  -9   0   8        5.86        5.30      2.03 o 
  -8   0   8      302.62      331.78     26.59 o 
  -7   0   8      334.59      352.70     23.39 o 
  -6   0   8       22.27       25.59      3.01 o 
  -5   0   8      482.62      448.77     22.74 o 
  -4   0   8     1400.12     1376.11     74.14 o 
  -3   0   8      418.09      406.91     25.55 o 
  -2   0   8     1043.76     1155.01     58.19 o 
  -1   0   8       25.55       28.35      3.13 o 
   0   0   8     1025.30     1058.29     76.51 o 
   1   0   8      656.28      639.12     75.10 o 
   2   0   8       67.84       59.56      9.57 o 
   3   0   8      411.83      396.58     25.03 o 
   4   0   8       73.36       88.80      8.46 o 
  -9   1   8        0.18       -0.32      0.90 o 
  -8   1   8      114.03      111.50     16.15 o 
  -7   1   8      500.08      527.35     32.34 o 
  -6   1   8      103.74       97.86      6.79 o 
  -5   1   8     1730.75     1621.34     76.46 o 
  -4   1   8      376.64      365.46     18.96 o 
  -3   1   8       90.66       92.31      6.51 o 
  -2   1   8      460.55      508.21     36.99 o 
  -1   1   8       54.92       55.09      9.01 o 
   0   1   8      417.12      372.67     42.09 o 
   1   1   8      745.37      873.13     69.89 o 
   2   1   8        4.75        3.60      1.95 o 
   3   1   8      153.70      201.22     16.86 o 
  -9   2   8       87.91       95.39     13.18 o 
  -8   2   8       62.02       62.54      6.50 o 
  -7   2   8      828.79      709.26     46.09 o 
  -6   2   8      308.92      315.19     19.67 o 
  -5   2   8      846.76      775.42     70.23 o 
  -4   2   8     1894.09     1569.17     86.25 o 
  -3   2   8       47.75       54.33      5.13 o 
  -2   2   8      885.87      659.99     47.43 o 
  -1   2   8       86.29       85.59      7.65 o 
   0   2   8       82.52       91.94      7.77 o 
   1   2   8      396.26      476.51     69.57 o 
   2   2   8      176.72      207.64     15.07 o 
  -9   3   8      194.36      219.80     13.38 o 
  -8   3   8        1.07        0.78      1.19 o 
  -7   3   8      503.20      461.93     27.83 o 
  -6   3   8      293.70      259.78     17.68 o 
  -5   3   8      159.20      145.65     13.52 o 
  -4   3   8     1014.13      790.39     55.70 o 
  -3   3   8      196.21      178.86     19.98 o 
  -2   3   8      190.58      177.50     19.76 o 
  -1   3   8      154.97      153.89     11.69 o 
   0   3   8        9.49       12.10      2.88 o 
   1   3   8      200.03      202.78     27.27 o 
  -8   4   8       28.43       25.61      4.00 o 
  -7   4   8      169.49      148.93     11.49 o 
  -6   4   8      117.69      128.65     15.63 o 
  -5   4   8       65.89       59.88      6.90 o 
  -4   4   8      594.32      550.80     29.26 o 
  -3   4   8      248.78      281.19     30.03 o 
  -2   4   8       40.40       43.88      6.28 o 
  -1   4   8      129.94      165.40     22.03 o 
   0   4   8       11.90       13.41      3.88 o 
  -7   5   8       53.01       54.93      6.08 o 
  -6   5   8       73.62       66.76      6.75 o 
  -5   5   8        0.62        1.44      1.48 o 
  -4   5   8      335.22      347.62     22.28 o 
  -3   5   8      145.52      169.27     15.65 o 
  -2   5   8        3.88        6.04      3.16 o 
  -1 -11   9      103.01      122.11     18.63 o 
   0 -11   9        0.02        0.76      1.80 o 
   1 -11   9      738.33      740.83     52.11 o 
   2 -11   9       98.37       96.53     10.62 o 
   3 -11   9      116.29      117.79     17.00 o 
   4 -11   9      346.52      396.03     37.16 o 
  -3 -10   9       24.22       30.46      4.36 o 
  -2 -10   9       27.60       34.70      4.78 o 
  -1 -10   9      550.72      568.86     43.15 o 
   0 -10   9        8.11        7.41      2.96 o 
   1 -10   9      209.50      162.07     20.95 o 
   2 -10   9      401.61      407.60     30.73 o 
   3 -10   9       45.56       38.86      6.13 o 
   4 -10   9      593.00      595.33     36.16 o 
   5 -10   9      181.60      213.40     15.31 o 
  -4  -9   9      167.08      209.41     24.85 o 
  -3  -9   9      348.51      417.36     40.17 o 
  -2  -9   9       82.88       83.59     10.39 o 
  -1  -9   9      668.61      537.56     38.43 o 
   0  -9   9      290.82      235.52     19.41 o 
   1  -9   9      626.11      534.38     45.85 o 
   2  -9   9      342.00      300.72     23.61 o 
   3  -9   9        7.49        6.13      2.12 o 
   4  -9   9      329.56      308.17     20.09 o 
   5  -9   9      205.04      202.56     14.48 o 
  -5  -8   9       28.01       35.65      4.64 o 
  -4  -8   9      102.37      130.50     12.04 o 
  -3  -8   9      583.65      704.87     34.53 o 
  -2  -8   9       26.09       31.29      3.55 o 
  -1  -8   9     1203.04     1638.62    108.29 o 
   0  -8   9       77.26       69.77      7.96 o 
   1  -8   9      187.09      144.63     13.13 o 
   2  -8   9      638.74      478.36     34.38 o 
   3  -8   9       10.59        9.23      2.35 o 
   4  -8   9       84.10       84.29      7.45 o 
   5  -8   9      276.58      274.80     18.15 o 
   6  -8   9        9.28       11.43      3.51 o 
  -6  -7   9      366.75      417.85     25.70 o 
  -5  -7   9      103.83      133.37      8.84 o 
  -4  -7   9      244.30      290.33     15.85 o 
  -3  -7   9      905.74     1072.10     50.48 o 
  -2  -7   9       45.12       54.77      5.02 o 
  -1  -7   9      457.00      499.51     54.57 o 
   0  -7   9     1054.31     1118.32     75.14 o 
   1  -7   9      778.88      779.65     73.73 o 
   2  -7   9      654.42      597.07     51.75 o 
   3  -7   9       28.54       31.82      3.53 o 
   4  -7   9       27.59       28.63      3.40 o 
   5  -7   9      259.00      225.87     19.51 o 
   6  -7   9       49.74       62.68      8.44 o 
  -7  -6   9       22.68       26.60      5.12 o 
  -6  -6   9      216.39      247.15     16.34 o 
  -5  -6   9      375.24      436.57     22.37 o 
  -4  -6   9       72.04       93.30      6.57 o 
  -3  -6   9      981.16     1097.86     51.62 o 
  -2  -6   9      266.17      271.76     16.32 o 
  -1  -6   9      438.92      472.99     29.27 o 
   0  -6   9      540.52      566.54     40.79 o 
   1  -6   9       50.95       54.76      4.57 o 
   2  -6   9      470.08      480.69     37.32 o 
   3  -6   9      466.32      334.13     25.88 o 
   4  -6   9        2.88        2.92      1.45 o 
   5  -6   9      459.57      434.76     34.07 o 
   6  -6   9       89.39       85.75      8.10 o 
  -7  -5   9       16.34       19.23      4.33 o 
  -6  -5   9      435.17      528.90     45.30 o 
  -5  -5   9      494.18      579.87     28.35 o 
  -4  -5   9       26.17       29.11      3.26 o 
  -3  -5   9      429.95      451.09     22.62 o 
  -2  -5   9      250.30      268.79     12.90 o 
  -1  -5   9      192.10      218.60     12.28 o 
   0  -5   9      682.35      637.50     31.37 o 
   1  -5   9        0.96       -0.22      0.90 o 
   2  -5   9       12.60       14.54      2.34 o 
   3  -5   9      354.12      380.97     38.57 o 
   4  -5   9       38.82       33.30      4.36 o 
   5  -5   9      238.84      201.77     18.55 o 
   6  -5   9      167.05      177.16     16.31 o 
  -8  -4   9      278.23      265.67     22.34 o 
  -7  -4   9       53.17       44.45      6.41 o 
  -6  -4   9      521.66      592.68     52.70 o 
  -5  -4   9      750.95      853.53     46.98 o 
  -4  -4   9        1.92        1.62      1.07 o 
  -3  -4   9      617.72      625.20     30.42 o 
  -2  -4   9      590.37      604.66     26.46 o 
  -1  -4   9       38.70       29.78      3.24 o 
   0  -4   9      569.61      557.36     27.76 o 
   1  -4   9      188.48      173.84     11.04 o 
   2  -4   9      235.91      237.39     13.17 o 
   3  -4   9      691.31      507.60     37.30 o 
   4  -4   9       74.29       65.21      6.56 o 
   5  -4   9      138.43      135.90     11.01 o 
  -8  -3   9      123.23      107.40     11.45 o 
  -7  -3   9      281.43      255.51     20.96 o 
  -6  -3   9       37.12       46.12      4.14 o 
  -5  -3   9     1077.62     1191.97     65.04 o 
  -4  -3   9      110.93      125.79      7.02 o 
  -3  -3   9      730.27      717.44     34.97 o 
  -2  -3   9     1396.64     1401.48     65.42 o 
  -1  -3   9      110.72      116.04      7.53 o 
   0  -3   9      309.57      313.57     16.71 o 
   1  -3   9      600.74      590.20     40.57 o 
   2  -3   9      132.29      131.76      9.68 o 
   3  -3   9      669.50      572.38     34.00 o 
   4  -3   9      141.97      109.51      9.44 o 
   5  -3   9        6.20        7.76      2.35 o 
  -9  -2   9        6.08        6.21      2.75 o 
  -8  -2   9      152.97      132.16     12.98 o 
  -7  -2   9      541.65      407.19     30.60 o 
  -6  -2   9        1.82        1.77      1.20 o 
  -5  -2   9      512.83      529.47     26.59 o 
  -4  -2   9      605.88      605.32     29.89 o 
  -3  -2   9      265.24      267.28     16.73 o 
  -2  -2   9     1176.87     1296.25     60.73 o 
  -1  -2   9      659.75      674.71     33.04 o 
   0  -2   9      202.15      216.08     21.91 o 
   1  -2   9     1039.36      968.79     77.04 o 
   2  -2   9        0.11        0.16      1.07 o 
   3  -2   9      520.46      478.18     29.38 o 
   4  -2   9      130.89      137.62     11.20 o 
  -9  -1   9      111.41      101.18     11.07 o 
  -8  -1   9       38.22       41.97      6.45 o 
  -7  -1   9      263.55      245.71     27.91 o 
  -6  -1   9      322.17      302.77     34.75 o 
  -5  -1   9      554.99      504.81     25.50 o 
  -4  -1   9      871.57      861.54     41.75 o 
  -3  -1   9        0.89        1.46      1.09 o 
  -2  -1   9      449.84      406.54     30.51 o 
  -1  -1   9      536.06      560.71     50.04 o 
   0  -1   9        4.69        8.05      1.87 o 
   1  -1   9      900.30      939.38    101.98 o 
   2  -1   9       63.49       73.08     17.19 o 
   3  -1   9       52.03       53.30      5.97 o 
   4  -1   9      199.44      227.10     19.24 o 
  -9   0   9      212.04      211.58     15.40 o 
  -8   0   9        1.57        2.26      1.32 o 
  -7   0   9      515.65      541.63     32.15 o 
  -6   0   9       26.72       26.36      3.25 o 
  -5   0   9      401.57      407.29     21.25 o 
  -4   0   9      528.31      515.92     41.94 o 
  -3   0   9        4.05        3.04      1.32 o 
  -2   0   9      131.61      125.78      9.80 o 
  -1   0   9      596.33      530.66     32.47 o 
   0   0   9       29.22       31.29      3.57 o 
   1   0   9      273.61      306.41     30.39 o 
   2   0   9       78.17       84.30     15.03 o 
   3   0   9       29.05       34.17      4.98 o 
  -9   1   9      244.20      264.77     18.86 o 
  -8   1   9       42.83       41.34      4.18 o 
  -7   1   9      261.48      275.02     18.91 o 
  -6   1   9      929.73      883.32     43.03 o 
  -5   1   9      520.39      473.11     24.34 o 
  -4   1   9      685.97      585.52     34.57 o 
  -3   1   9        6.65        4.55      1.80 o 
  -2   1   9      176.34      178.91     14.94 o 
  -1   1   9      616.84      570.56     59.39 o 
   0   1   9       73.67       72.16     10.21 o 
   1   1   9      240.79      254.20     29.64 o 
   2   1   9      103.10      130.57     14.63 o 
  -8   2   9       69.27       65.41      5.61 o 
  -7   2   9      256.26      260.58     19.88 o 
  -6   2   9      284.08      284.89     28.87 o 
  -5   2   9       26.54       24.82      3.26 o 
  -4   2   9      285.29      234.01     15.96 o 
  -3   2   9      222.34      212.20     19.18 o 
  -2   2   9       74.39       70.37      6.98 o 
  -1   2   9      408.48      365.98     23.32 o 
   0   2   9      102.62      104.24      9.05 o 
   1   2   9       17.20       23.56      4.03 o 
  -8   3   9      107.58      120.42     13.54 o 
  -7   3   9       73.54       83.40      9.13 o 
  -6   3   9      386.13      333.53     34.98 o 
  -5   3   9        1.25        4.46      1.64 o 
  -4   3   9      126.88      115.09      9.77 o 
  -3   3   9      315.69      317.33     27.56 o 
  -2   3   9        6.63        5.76      2.09 o 
  -1   3   9      235.97      243.72     17.10 o 
  -6   4   9       94.72       92.46     10.61 o 
  -5   4   9      138.52      130.59     13.27 o 
  -4   4   9       92.52       80.93      7.67 o 
  -3   4   9      364.35      373.54     23.96 o 
   0 -11  10      137.06      142.67     14.25 o 
   1 -11  10        7.06        7.70      3.21 o 
   2 -11  10      155.03      167.35     15.92 o 
  -2 -10  10       27.18       35.26      5.80 o 
  -1 -10  10      290.50      303.85     24.46 o 
   0 -10  10      107.13       96.05     14.63 o 
   1 -10  10        0.14        0.20      1.68 o 
   2 -10  10      119.30      115.04     11.98 o 
   3 -10  10      194.56      193.53     17.32 o 
   4 -10  10       32.81       30.56      4.64 o 
  -4  -9  10        0.24        0.98      1.67 o 
  -3  -9  10      341.83      391.44     29.62 o 
  -2  -9  10       87.05      107.65     17.36 o 
  -1  -9  10      133.47      140.15     13.42 o 
   0  -9  10      137.43      116.29     11.88 o 
   1  -9  10        0.05       -0.79      1.40 o 
   2  -9  10      161.86      135.00     12.99 o 
   3  -9  10      265.19      249.93     17.54 o 
   4  -9  10       13.80       13.60      3.00 o 
  -5  -8  10       81.80      131.23      9.07 o 
  -4  -8  10        7.98        9.11      2.29 o 
  -3  -8  10      598.02      733.31     60.85 o 
  -2  -8  10      514.31      496.41     35.78 o 
  -1  -8  10      162.01      141.06     13.27 o 
   0  -8  10      228.00      205.13     18.38 o 
   1  -8  10       12.42        9.64      2.38 o 
   2  -8  10      316.77      302.07     34.49 o 
   3  -8  10      314.23      282.26     18.41 o 
   4  -8  10        7.54        8.72      2.35 o 
   5  -8  10      286.56      293.11     24.59 o 
  -6  -7  10        8.55       13.44      3.20 o 
  -5  -7  10      157.68      216.70     12.78 o 
  -4  -7  10        3.08        3.36      1.58 o 
  -3  -7  10      675.07      849.12     40.75 o 
  -2  -7  10      384.08      318.58     24.31 o 
  -1  -7  10      166.78      155.81     17.53 o 
   0  -7  10      541.92      619.91     51.78 o 
   1  -7  10      604.74      496.39     29.41 o 
   2  -7  10       44.79       44.95      4.22 o 
   3  -7  10      445.10      422.63     40.70 o 
   4  -7  10       54.49       67.26      7.87 o 
   5  -7  10      198.27      198.44     18.18 o 
  -6  -6  10       12.93       14.47      2.71 o 
  -5  -6  10      171.86      230.63     13.19 o 
  -4  -6  10       79.49      108.15      8.16 o 
  -3  -6  10      133.17      147.00      9.08 o 
  -2  -6  10      572.71      522.27     30.25 o 
  -1  -6  10        4.89        6.52      1.78 o 
   0  -6  10      243.74      250.34     13.99 o 
   1  -6  10      670.51      575.93     29.44 o 
   2  -6  10      141.75      124.97     11.94 o 
   3  -6  10      125.57      126.27      9.71 o 
   4  -6  10      161.50      155.55     14.97 o 
   5  -6  10      199.28      193.25     18.01 o 
  -7  -5  10      394.95      454.27     34.23 o 
  -6  -5  10        0.46        0.53      1.39 o 
  -5  -5  10      367.94      436.23     35.37 o 
  -4  -5  10      148.48      167.97     10.10 o 
  -3  -5  10        0.48        0.62      1.00 o 
  -2  -5  10      349.98      378.00     34.80 o 
  -1  -5  10      344.33      314.00     17.97 o 
   0  -5  10      869.73      793.57     41.82 o 
   1  -5  10      737.25      639.53     31.52 o 
   2  -5  10      127.87      114.56      8.67 o 
   3  -5  10      109.85      115.19      7.97 o 
   4  -5  10      239.39      243.24     16.88 o 
  -7  -4  10      296.18      299.29     24.17 o 
  -6  -4  10      150.38      167.38     22.51 o 
  -5  -4  10      266.04      305.47     19.01 o 
  -4  -4  10      495.27      545.04     25.42 o 
  -3  -4  10       91.78       93.12     13.42 o 
  -2  -4  10      697.94      702.76     39.94 o 
  -1  -4  10      369.35      373.51     19.53 o 
   0  -4  10      168.23      171.54     10.36 o 
   1  -4  10      736.81      667.96     32.94 o 
   2  -4  10      132.15      131.92     11.47 o 
   3  -4  10       90.33       71.81      7.12 o 
   4  -4  10      232.00      203.65     18.29 o 
  -8  -3  10       21.02       23.00      4.89 o 
  -7  -3  10      498.08      484.84     35.76 o 
  -6  -3  10      185.43      179.35     17.91 o 
  -5  -3  10       83.38       85.45      6.24 o 
  -4  -3  10      495.57      523.14     31.83 o 
  -3  -3  10      271.67      251.13     16.62 o 
  -2  -3  10      478.82      497.25     36.17 o 
  -1  -3  10      788.54      729.88     53.63 o 
   0  -3  10       43.58       41.76      3.99 o 
   1  -3  10      555.25      539.23     44.90 o 
   2  -3  10      155.59      135.81     10.62 o 
   3  -3  10      119.47      112.11     12.08 o 
   4  -3  10      167.14      160.49     12.83 o 
  -8  -2  10       26.67       30.12      4.36 o 
  -7  -2  10      211.10      219.37     26.46 o 
  -6  -2  10      279.39      244.86     15.95 o 
  -5  -2  10        8.60        6.83      1.80 o 
  -4  -2  10      669.47      584.33     39.54 o 
  -3  -2  10      285.61      223.11     15.33 o 
  -2  -2  10      185.85      154.65     12.00 o 
  -1  -2  10      415.44      414.04     33.78 o 
   0  -2  10       43.07       37.10      4.96 o 
   1  -2  10      285.73      296.13     35.49 o 
   2  -2  10      244.79      215.31     23.26 o 
   3  -2  10        1.45        1.45      2.17 o 
  -8  -1  10       88.45      108.11     10.50 o 
  -7  -1  10      314.07      329.40     21.06 o 
  -6  -1  10      145.88      132.25     13.47 o 
  -5  -1  10       33.43       35.51      3.70 o 
  -4  -1  10      420.13      343.63     30.96 o 
  -3  -1  10      257.33      211.96     14.79 o 
  -2  -1  10       86.61       81.33     10.04 o 
  -1  -1  10      451.03      395.58     27.37 o 
   0  -1  10       62.68       72.31     10.10 o 
   1  -1  10      126.77      151.83     19.91 o 
   2  -1  10      138.02      165.62     26.18 o 
  -8   0  10      325.28      362.02     36.57 o 
  -7   0  10      152.66      152.58      9.90 o 
  -6   0  10      838.44      802.44     46.10 o 
  -5   0  10        4.12        3.15      1.46 o 
  -4   0  10      415.38      348.44     26.96 o 
  -3   0  10      136.23      116.28      9.65 o 
  -2   0  10        0.01        1.05      1.37 o 
  -1   0  10      606.37      533.30     45.01 o 
   0   0  10      404.97      416.17     47.78 o 
   1   0  10       20.11       18.33      3.30 o 
  -8   1  10      143.11      163.02     10.70 o 
  -7   1  10        1.33        0.30      1.14 o 
  -6   1  10      584.15      593.54     35.04 o 
  -5   1  10      368.58      359.81     31.21 o 
  -4   1  10       10.10        8.68      2.31 o 
  -3   1  10      114.18       99.55      8.82 o 
  -2   1  10       26.06       26.27      4.17 o 
  -1   1  10      217.08      192.21     14.24 o 
   0   1  10      440.04      461.55     49.07 o 
  -7   2  10        7.27        5.88      1.93 o 
  -6   2  10      371.57      355.82     27.91 o 
  -5   2  10      246.73      249.14     21.62 o 
  -4   2  10       21.63       17.77      3.34 o 
  -3   2  10      111.36      112.89      9.72 o 
  -2   2  10       92.12       89.62      8.48 o 
  -1   2  10       99.49       99.82      9.11 o 
  -5   3  10      211.38      215.57     18.57 o 
  -4   3  10       41.38       41.46      5.24 o 
  -1 -10  11       44.02       37.89      6.41 o 
   0 -10  11      243.26      258.12     30.44 o 
   1 -10  11       80.71       81.76      9.73 o 
  -3  -9  11      118.15      149.75     22.14 o 
  -2  -9  11      439.90      447.05     33.54 o 
  -1  -9  11       14.05        9.16      5.14 o 
   0  -9  11      241.22      213.29     18.31 o 
   1  -9  11      113.80      101.45     10.76 o 
   2  -9  11        7.69        4.12      2.36 o 
   3  -9  11      322.15      354.64     22.68 o 
  -4  -8  11      130.51      186.70     13.24 o 
  -3  -8  11       37.59       48.73      5.47 o 
  -2  -8  11      292.48      281.94     22.64 o 
  -1  -8  11      162.32      150.47     13.98 o 
   0  -8  11       55.90       62.06     14.35 o 
   1  -8  11      481.84      442.38     27.12 o 
   2  -8  11       13.44       13.59      3.69 o 
   3  -8  11      199.46      209.08     18.27 o 
  -5  -7  11       74.05      108.10      7.94 o 
  -4  -7  11      245.67      311.86     17.04 o 
  -3  -7  11       18.48       24.70      3.84 o 
  -2  -7  11      146.21      157.00     22.19 o 
  -1  -7  11       26.32       26.23      6.83 o 
   0  -7  11        1.51        0.67      1.23 o 
   1  -7  11      317.53      280.18     20.67 o 
   2  -7  11      194.98      170.83     12.41 o 
   3  -7  11       93.55      110.23      7.85 o 
  -6  -6  11       16.31       23.61      4.10 o 
  -5  -6  11      138.55      178.93     12.97 o 
  -4  -6  11      324.38      409.78     33.03 o 
  -3  -6  11       55.05       50.69      5.38 o 
  -2  -6  11      213.11      214.47     19.61 o 
  -1  -6  11      220.98      235.94     17.93 o 
   0  -6  11      119.11      124.78     12.63 o 
   1  -6  11      462.43      383.48     23.53 o 
   2  -6  11      201.01      197.71     15.98 o 
   3  -6  11       23.65       27.11      3.38 o 
  -6  -5  11      183.91      225.60     24.48 o 
  -5  -5  11       73.52       81.65      8.16 o 
  -4  -5  11      625.49      576.88     41.47 o 
  -3  -5  11      165.76      150.56     22.26 o 
  -2  -5  11      132.57      153.91     13.86 o 
  -1  -5  11      487.15      473.07     28.87 o 
   0  -5  11        0.25        0.01      1.02 o 
   1  -5  11      350.57      319.68     17.60 o 
   2  -5  11      302.03      310.11     17.13 o 
   3  -5  11        5.79        3.55      1.84 o 
  -7  -4  11      189.89      221.74     23.20 o 
  -6  -4  11      316.98      424.24     31.01 o 
  -5  -4  11        1.92        2.49      1.66 o 
  -4  -4  11      330.58      342.97     39.47 o 
  -3  -4  11      576.76      509.34     30.82 o 
  -2  -4  11       77.94       74.48      7.69 o 
  -1  -4  11      820.48      803.19     48.89 o 
   0  -4  11       47.79       44.65      4.45 o 
   1  -4  11      202.15      226.40     22.08 o 
   2  -4  11      339.23      315.75     20.77 o 
   3  -4  11        3.55        3.26      1.80 o 
  -7  -3  11       90.78       86.82      8.44 o 
  -6  -3  11      411.67      382.85     23.56 o 
  -5  -3  11       64.30       75.58      7.10 o 
  -4  -3  11      183.62      172.99     17.48 o 
  -3  -3  11      557.85      480.39     32.08 o 
  -2  -3  11        0.30       -0.23      1.02 o 
  -1  -3  11      291.37      286.92     22.01 o 
   0  -3  11      219.59      247.93     25.56 o 
   1  -3  11       22.68       25.37      3.37 o 
   2  -3  11      430.72      460.13     30.47 o 
  -7  -2  11      104.25      114.79     12.78 o 
  -6  -2  11      137.06      145.94     13.72 o 
  -5  -2  11       75.85       68.67      7.99 o 
  -4  -2  11      100.50       92.53      8.33 o 
  -3  -2  11      614.86      473.22     29.13 o 
  -2  -2  11       36.81       32.93      4.53 o 
  -1  -2  11      158.76      146.29     11.30 o 
   0  -2  11      119.49      144.28     17.74 o 
   1  -2  11       10.73       13.89      2.56 o 
  -7  -1  11        7.32        5.54      1.79 o 
  -6  -1  11      322.48      279.98     22.28 o 
  -5  -1  11       95.46       88.82      8.05 o 
  -4  -1  11       37.03       33.90      4.76 o 
  -3  -1  11      537.26      463.57     28.83 o 
  -2  -1  11      181.32      158.65     12.27 o 
  -1  -1  11       72.31       61.69      6.53 o 
   0  -1  11      316.54      345.95     33.93 o 
  -6   0  11       86.76       91.91      7.10 o 
  -5   0  11      358.59      315.83     20.83 o 
  -4   0  11        0.14        0.00      1.68 o 
  -3   0  11      139.00      128.23     10.62 o 
  -2   0  11      304.11      320.50     24.95 o 
  -1   0  11       34.85       42.19      5.51 o 
  -5   1  11      253.83      256.46     17.64 o 
  -4   1  11       61.34       59.39      6.43 o 
  -3   1  11      192.31      191.79     14.52 o 
  -2  -8  12       40.04       50.27      7.47 o 
  -1  -8  12      128.39      142.62     12.65 o 
   0  -8  12      154.78      165.69     23.68 o 
   1  -8  12      122.70      135.91     10.72 o 
  -4  -7  12      331.10      423.06     31.37 o 
  -3  -7  12      210.20      243.12     23.75 o 
  -2  -7  12       67.16       72.60      9.72 o 
  -1  -7  12      278.47      272.34     21.43 o 
   0  -7  12      116.45      141.13     12.56 o 
   1  -7  12       65.55       77.05      6.67 o 
  -4  -6  12      225.03      279.05     29.44 o 
  -3  -6  12      263.14      265.71     17.64 o 
  -2  -6  12        0.01       -0.62      1.28 o 
  -1  -6  12      368.02      371.61     26.57 o 
   0  -6  12      278.93      283.99     20.14 o 
   1  -6  12       38.12       39.29      4.29 o 
  -5  -5  12      223.65      251.66     21.10 o 
  -4  -5  12       95.63       97.86     10.58 o 
  -3  -5  12      238.69      263.80     23.62 o 
  -2  -5  12        1.72        1.27      1.36 o 
  -1  -5  12      360.96      365.19     21.64 o 
   0  -5  12      280.57      287.67     16.39 o 
   1  -5  12        0.17       -0.56      1.07 o 
  -5  -4  12      126.42      117.53     12.16 o 
  -4  -4  12        0.09       -1.08      1.10 o 
  -3  -4  12      129.74      110.84      9.70 o 
  -2  -4  12       61.22       58.79      7.44 o 
  -1  -4  12      142.96      139.08      9.34 o 
   0  -4  12      228.19      247.03     14.42 o 
   1  -4  12       20.35       20.71      3.76 o 
  -5  -3  12      176.48      158.73     15.09 o 
  -4  -3  12        1.30        2.11      1.60 o 
  -3  -3  12      287.49      270.20     18.66 o 
  -2  -3  12       61.43       54.35      6.13 o 
  -1  -3  12       19.53       22.58      3.27 o 
   0  -3  12       53.18       71.47      6.17 o 
  -5  -2  12       82.57       86.70     12.24 o 
  -4  -2  12       29.66       30.15      4.62 o 
  -3  -2  12      311.48      288.27     19.71 o 
  -2  -2  12      408.19      412.07     26.40 o 
  -1  -2  12        0.45       -0.42      1.20 o 
  -4  -1  12       89.78       92.66      8.85 o 
  -3  -1  12      135.97      143.88     21.74 o 
                                                 
